# Supplementary material for: A comparative study on folk sports inheritance in China and South Korea: Influencing factors and mediating roles
Source: PLoS One. 2025 Nov 14;20(11):e0336798. doi: 10.1371/journal.pone.0336798 (PMC12617914; doi:10.1371/journal.pone.0336798)
Supplement: S1 File — (XLSX) [file pone.0336798.s001.xlsx]

## Sheet: 数据-中国
CHINA-NO.	A1	A2	A3	A4	B1	B2	B3	B4	B5	B6	B7	C1	C2	C3	C4	C5	C6	D1	D2	D3	D4	D5	D6	E1	E2	E3	E4	E5	E6	E7	F1	F2	F3	F4	F5	F6
1	1	4	2	2	1	1	2	1	2	1	1	1	2	2	1	1	2	1	1	2	3	2	3	2	1	3	1	1	2	1	4	3	5	5	3	3
2	1	3	1	3	1	1	2	1	2	1	1	1	2	1	1	3	2	1	1	2	3	2	3	2	1	2	1	1	2	1	4	3	5	5	3	3
3	1	2	4	3	1	1	2	1	2	1	1	2	1	2	1	2	3	3	2	1	2	2	2	2	1	1	1	1	1	1	3	3	2	3	2	2
4	1	2	2	3	1	1	2	1	2	1	1	2	1	2	1	2	3	3	2	1	2	2	2	2	1	1	1	1	1	1	3	3	2	3	2	2
5	1	3	2	3	2	2	1	1	2	1	1	1	1	1	1	2	2	2	2	3	1	1	1	2	3	2	1	3	1	1	2	3	4	4	3	4
6	1	2	2	1	2	2	1	1	2	1	1	3	1	1	1	1	2	2	2	2	1	1	1	2	3	3	1	3	1	1	2	4	4	4	3	4
7	1	2	2	1	1	1	2	1	2	1	2	2	1	1	2	1	2	1	1	2	3	1	1	2	3	1	3	1	1	2	2	3	2	2	3	2
8	1	4	4	3	1	1	2	1	2	1	2	2	2	2	2	1	2	1	1	2	3	1	1	2	3	1	3	1	1	2	2	3	2	2	3	2
9	2	3	4	2	1	2	2	1	1	2	1	1	1	1	1	2	2	1	1	1	2	2	2	2	2	1	1	1	2	1	3	2	2	2	2	2
10	1	1	2	2	1	2	2	1	1	2	1	1	1	1	1	2	2	1	1	1	2	2	2	2	2	1	1	1	2	1	3	2	2	2	2	2
11	2	2	1	2	1	1	1	2	2	2	2	3	3	1	3	2	1	3	2	1	1	2	3	4	4	3	4	4	3	3	3	3	2	4	3	4
12	2	4	4	2	2	2	1	2	1	1	2	1	2	3	1	1	2	3	2	1	3	2	1	3	2	2	1	2	2	1	2	3	2	3	2	3
13	1	3	1	1	2	2	1	2	1	1	2	1	2	3	1	1	2	3	2	1	3	1	2	3	2	2	1	2	2	1	2	3	2	3	2	3
14	2	4	2	3	1	1	3	1	2	1	2	1	2	3	2	1	3	1	2	1	1	2	2	2	1	2	1	1	2	1	3	3	2	3	3	2
15	1	4	3	3	1	1	3	1	2	1	2	1	2	3	2	1	3	1	2	1	1	2	2	2	1	2	1	1	2	1	3	3	2	3	3	2
16	1	4	3	2	2	2	1	2	2	1	2	1	2	1	1	1	1	1	2	1	3	1	1	2	1	1	3	1	2	2	3	3	2	2	3	2
17	1	3	4	2	2	2	1	2	2	1	2	1	2	1	1	1	1	1	2	2	3	1	1	2	1	1	3	1	2	2	3	3	2	2	3	2
18	1	4	4	2	3	2	2	2	2	1	1	1	1	2	3	2	1	1	2	2	1	1	1	4	4	5	4	5	3	3	5	5	4	5	4	4
19	1	4	2	1	3	2	2	2	2	1	1	2	1	1	2	2	1	2	1	2	1	1	1	2	2	1	1	1	2	1	2	3	3	2	3	3
20	2	3	2	2	2	2	3	1	1	2	2	3	2	1	1	2	1	3	2	2	2	1	1	3	2	2	1	1	1	2	3	2	2	2	1	2
21	2	4	1	3	1	1	1	2	3	2	3	2	1	2	1	1	2	1	3	1	2	3	3	1	2	1	2	1	1	1	2	3	2	2	4	2
22	1	4	1	2	3	3	1	2	2	1	2	1	2	2	2	3	1	1	1	3	2	1	3	3	4	5	4	3	3	3	2	4	3	4	2	4
23	1	2	1	2	3	3	1	2	2	1	2	1	1	2	2	3	1	1	1	2	3	1	2	3	4	5	4	3	3	3	2	4	3	4	2	4
24	2	1	2	1	2	2	1	2	3	3	2	3	4	5	3	3	4	2	3	3	3	3	3	3	2	3	1	3	2	2	2	1	3	2	2	2
25	2	3	3	1	3	3	3	2	1	1	2	1	1	3	2	1	3	2	2	1	1	2	2	2	2	1	1	2	1	2	1	2	3	2	2	3
26	1	3	2	1	3	3	3	2	1	1	2	1	1	3	2	2	3	2	2	1	1	2	2	2	2	1	1	2	1	2	1	2	3	2	2	3
27	2	1	4	3	3	3	1	1	3	2	2	1	1	3	2	2	1	1	2	2	2	3	2	2	2	3	2	2	3	1	4	4	2	3	4	4
28	2	3	1	2	3	3	3	1	2	2	1	1	1	2	2	3	2	1	2	2	2	3	3	2	2	1	1	1	2	2	1	2	3	1	2	1
29	2	3	3	2	2	2	2	2	3	2	3	1	2	1	3	1	5	3	2	3	1	3	2	4	4	5	3	4	4	4	3	4	5	5	5	4
30	2	4	2	2	2	2	3	2	2	3	2	2	2	1	1	2	2	2	2	3	3	3	3	2	3	1	1	1	2	3	5	5	4	5	5	4
31	2	3	1	2	3	3	3	1	2	2	2	2	2	3	3	2	4	3	1	2	3	3	3	3	3	1	3	3	2	1	3	1	2	3	3	3
32	2	2	2	1	2	2	3	3	2	2	2	4	3	4	4	3	4	2	2	3	2	3	3	3	3	3	2	3	3	2	1	1	3	2	3	2
33	2	2	2	3	2	3	3	2	2	2	2	2	3	3	2	2	3	2	2	3	1	2	2	1	2	2	2	1	2	2	2	2	1	3	2	3
34	1	2	2	2	2	3	3	2	2	2	2	2	3	3	3	2	3	2	2	3	3	3	3	5	4	5	4	4	3	3	5	4	5	3	4	3
35	2	3	1	2	2	2	2	3	3	2	2	4	3	3	3	3	3	3	3	2	4	3	3	4	5	4	3	2	3	3	3	4	5	5	4	3
36	1	4	1	2	2	2	2	3	2	3	3	4	4	5	5	4	5	4	4	2	3	4	4	4	4	4	2	3	2	3	4	4	3	4	3	4
37	1	4	3	2	2	2	2	3	2	3	3	5	5	5	4	4	4	2	3	2	3	4	2	3	3	5	5	3	4	5	2	3	3	2	2	3
38	2	2	1	3	3	3	3	2	2	2	2	3	3	4	4	4	4	3	2	3	3	2	3	3	2	1	1	1	2	1	3	5	4	4	5	3
39	1	2	2	2	3	2	2	3	2	2	3	3	4	4	4	3	4	3	4	3	2	3	3	3	4	5	4	3	3	4	4	4	3	3	4	4
40	1	4	1	3	2	2	2	3	2	3	3	5	5	4	5	5	5	4	5	5	3	4	5	4	4	3	4	2	3	2	5	4	4	3	3	5
41	2	2	2	2	3	2	3	3	2	2	2	3	2	3	2	2	1	2	1	1	1	2	1	2	2	1	2	2	1	2	2	3	2	2	2	2
42	1	3	2	2	3	3	3	2	2	2	2	3	2	3	1	3	2	1	2	1	2	1	1	3	2	2	1	2	2	1	3	2	2	3	2	2
43	2	4	1	2	2	3	2	2	2	3	3	3	3	3	3	2	3	3	3	4	5	3	3	4	4	5	5	3	3	3	5	3	4	5	5	5
44	2	3	3	2	3	3	3	2	2	2	2	2	4	3	3	2	3	1	2	2	1	2	1	4	4	5	4	5	4	4	3	4	4	2	3	3
45	2	3	4	1	2	3	2	3	3	2	2	5	4	3	4	3	4	5	4	2	2	3	3	5	5	5	3	3	4	4	5	3	4	5	5	3
46	2	1	1	2	2	3	2	2	3	2	3	2	3	2	3	1	1	2	2	1	1	2	1	1	2	2	1	2	1	2	1	2	1	1	1	1
47	2	3	1	3	2	2	2	3	2	3	3	1	3	2	3	1	2	3	3	2	2	3	3	3	3	2	2	2	1	2	3	4	3	2	3	2
48	1	3	2	3	2	3	3	2	3	2	2	3	3	2	3	2	3	2	3	2	1	2	3	3	3	3	2	3	3	3	3	2	1	3	2	2
49	2	2	1	2	3	3	2	2	2	3	3	4	4	5	5	5	5	5	4	3	5	3	5	3	3	5	5	5	4	3	4	3	5	5	5	4
50	1	3	1	2	3	3	2	3	3	2	2	3	3	4	3	2	4	3	4	2	2	3	3	4	3	4	5	5	4	3	5	4	5	5	3	5
51	1	3	2	2	3	3	2	3	2	2	3	2	1	3	1	2	3	1	3	2	2	1	1	2	1	3	3	2	3	2	1	3	2	2	3	1
52	2	3	2	3	3	2	3	2	3	3	2	2	3	3	2	2	2	3	2	2	3	2	2	2	3	3	2	2	3	3	2	3	3	2	3	3
53	1	3	3	3	2	3	2	3	2	3	3	3	2	3	2	4	2	3	2	3	3	2	3	2	3	3	3	3	2	3	3	5	4	4	5	3
54	2	4	2	2	3	2	3	3	2	3	2	3	4	3	4	2	3	3	3	2	2	3	3	3	3	1	2	2	1	2	3	4	4	3	4	4
55	1	3	1	2	2	4	3	2	2	3	2	4	3	3	3	3	4	3	4	3	2	3	4	4	3	2	2	2	3	2	3	4	4	3	3	4
56	1	4	1	3	2	2	2	3	4	3	3	2	3	3	2	2	3	3	2	3	3	4	2	2	2	1	2	3	2	1	2	3	4	3	3	2
57	2	4	3	3	3	3	2	2	3	3	3	3	2	4	3	3	4	4	2	2	3	3	3	2	2	1	2	2	2	2	2	3	2	3	2	3
58	1	1	1	3	3	3	3	2	2	3	3	2	3	4	4	3	4	2	1	2	2	1	1	2	2	1	1	1	2	1	4	3	2	4	2	4
59	2	4	2	3	2	2	3	3	3	3	3	4	3	4	3	4	3	3	4	2	3	2	4	3	3	3	4	3	3	3	2	3	2	2	4	3
60	2	1	1	3	4	3	2	3	3	2	2	5	5	4	4	3	4	3	2	3	4	4	3	4	4	3	4	4	2	2	5	3	4	5	4	4
61	1	1	1	2	2	2	2	3	3	4	3	5	5	4	5	4	3	2	3	4	3	3	2	3	4	3	2	3	3	2	3	5	4	5	4	3
62	1	3	1	1	3	3	2	3	2	3	3	3	2	3	4	3	4	4	5	3	3	4	4	3	3	2	3	3	4	3	5	3	5	4	4	4
63	1	4	2	2	3	3	3	3	2	3	2	2	3	2	3	2	3	3	3	1	2	1	3	3	3	3	2	3	3	2	2	2	3	2	2	2
64	2	1	1	2	2	3	3	2	4	2	4	5	4	5	5	4	5	2	3	2	2	4	2	3	3	3	2	1	2	2	2	2	3	3	2	3
65	1	3	3	3	3	3	2	4	2	2	4	5	4	5	5	4	5	2	4	2	3	4	2	4	4	3	3	2	2	2	4	5	5	4	3	4
66	1	3	2	2	2	4	2	4	3	2	3	3	3	4	3	3	3	2	2	4	3	4	2	4	4	5	4	4	3	5	5	5	4	5	3	5
67	2	2	2	2	2	3	4	2	4	3	2	2	3	4	4	3	4	5	5	3	4	4	5	4	3	5	4	5	3	3	3	4	5	5	5	3
68	1	3	1	1	2	2	3	4	3	4	2	3	4	4	3	4	3	3	3	4	3	3	3	3	4	3	2	4	3	3	3	3	4	2	3	3
69	2	1	2	2	3	3	3	3	2	3	3	4	3	4	5	4	5	5	3	3	3	5	3	5	4	3	5	4	3	3	3	4	5	5	4	5
70	2	4	2	1	3	4	2	3	2	4	2	5	5	4	3	3	5	4	3	2	4	4	3	5	4	3	3	5	5	4	5	4	4	3	5	4
71	2	4	1	2	2	3	2	2	4	3	4	5	5	4	4	3	3	3	2	3	4	3	2	4	2	3	2	4	3	3	4	3	5	5	5	3
72	1	3	3	2	3	2	4	2	2	3	4	5	5	4	4	3	5	4	3	2	4	4	3	4	4	4	5	5	5	4	5	4	4	3	5	4
73	2	3	1	2	2	2	4	3	2	3	4	2	1	3	2	3	3	5	3	5	4	3	3	2	2	2	1	2	2	2	5	3	4	5	5	3
74	2	3	2	2	2	2	3	4	3	3	3	3	2	3	2	2	3	3	2	3	2	3	3	3	2	2	2	2	2	2	3	2	2	3	2	3
75	1	1	1	2	3	3	2	3	3	4	2	2	4	3	2	2	3	4	2	3	3	4	4	5	5	4	4	4	3	4	4	3	3	2	4	2
76	1	3	2	2	2	2	2	3	4	4	3	4	2	3	3	4	3	2	3	3	3	2	2	3	2	3	2	3	3	2	2	1	1	1	3	2
77	1	3	3	3	2	2	3	4	3	4	2	3	2	2	2	3	2	4	4	3	4	4	4	4	2	3	4	3	2	3	4	3	3	2	3	2
78	2	2	2	3	2	4	4	3	3	2	3	5	4	5	5	3	5	4	2	3	3	4	2	3	3	5	4	5	4	4	4	3	3	2	4	3
79	2	4	2	3	2	4	3	3	3	2	4	5	4	5	5	4	5	2	4	3	2	3	4	4	2	3	2	3	3	2	5	3	4	5	5	3
80	2	2	2	2	2	4	4	3	3	2	3	5	5	5	5	3	5	3	4	3	3	5	3	4	4	5	3	4	2	4	4	4	2	3	4	4
81	2	3	4	2	3	3	2	2	4	3	4	4	4	2	2	2	2	2	3	2	3	2	2	4	4	5	4	5	5	3	4	3	2	4	3	4
82	2	2	4	1	2	3	3	2	4	3	4	3	2	4	3	4	3	4	3	2	3	4	3	5	5	4	3	5	4	3	4	4	3	4	3	4
83	1	4	2	3	3	3	3	3	3	3	3	2	3	4	4	3	4	4	4	4	4	3	3	3	3	5	5	4	3	3	4	2	2	3	3	3
84	1	3	2	2	3	4	3	4	3	2	2	4	4	4	3	2	3	2	3	3	4	3	2	3	5	5	5	5	4	3	4	3	3	2	4	4
85	2	3	2	2	2	3	4	2	3	4	3	5	5	4	3	4	3	1	3	2	2	1	2	2	4	3	3	4	3	3	5	4	4	5	5	4
86	2	4	4	3	4	4	2	2	3	3	4	3	5	5	4	5	3	2	2	3	4	2	2	4	4	5	5	4	5	3	5	5	3	5	4	5
87	1	2	2	1	3	3	4	2	4	2	4	4	5	5	4	4	4	3	4	3	2	3	4	4	4	4	4	3	3	3	2	4	2	3	3	4
88	2	3	1	1	4	3	3	2	3	4	3	5	4	5	4	4	5	4	4	3	3	4	4	3	4	5	3	5	3	4	4	5	4	3	5	5
89	2	2	2	1	3	3	3	4	3	3	3	5	4	5	5	4	5	5	4	4	4	3	4	3	4	4	4	3	3	4	1	3	2	1	1	1
90	2	2	1	2	2	2	3	4	4	3	4	4	2	4	3	3	3	3	2	3	4	3	3	5	5	3	4	4	3	3	4	5	4	3	5	4
91	2	3	1	2	3	2	4	4	4	3	2	4	2	4	3	4	4	3	3	2	2	2	3	2	3	4	4	2	3	3	5	4	4	3	5	4
92	2	1	3	2	4	4	3	3	2	4	2	3	4	3	4	4	3	4	4	4	5	5	4	2	2	1	2	2	2	1	5	4	4	5	5	4
93	1	2	2	2	3	3	4	3	2	4	3	5	3	3	3	3	3	4	3	4	3	3	3	3	3	4	4	3	3	4	2	2	3	4	2	4
94	1	4	1	2	2	2	4	3	4	4	3	5	5	3	5	4	5	4	4	4	5	5	4	3	1	3	2	3	3	2	4	4	2	3	4	4
95	1	3	2	1	4	3	4	3	3	3	3	5	3	5	5	4	5	2	3	2	3	3	2	3	3	5	3	5	4	4	2	2	3	2	3	3
96	1	2	1	1	4	3	3	4	3	4	2	2	4	4	3	4	2	4	3	2	3	3	3	4	2	4	4	3	3	4	4	2	3	3	2	2
97	1	4	2	3	3	3	3	3	4	3	4	4	3	4	3	3	3	4	3	3	2	4	4	5	3	4	5	3	4	5	4	5	5	3	4	4
98	1	3	2	1	3	3	4	3	3	3	4	3	2	3	4	3	4	5	5	3	4	4	5	4	4	5	5	3	4	5	5	4	3	5	5	5
99	1	4	2	2	3	3	4	4	3	3	3	2	3	2	4	3	4	4	2	2	4	2	4	2	2	3	2	3	3	2	3	4	4	2	3	2
100	1	3	3	2	3	4	3	4	4	3	3	4	3	5	4	3	4	3	3	2	3	2	3	3	4	3	4	4	3	3	2	2	3	3	3	2
101	2	2	1	1	3	3	3	4	4	3	4	5	3	5	4	4	5	4	3	3	4	3	3	4	4	4	4	3	3	4	3	4	3	4	3	4
102	1	3	3	2	3	3	3	4	3	4	4	3	4	5	5	5	5	4	3	4	2	3	4	4	4	4	3	3	3	4	3	4	2	3	2	3
103	1	3	3	1	4	3	3	4	3	3	4	5	5	5	4	3	5	1	3	2	2	1	3	4	3	5	3	5	3	4	1	1	3	2	2	1
104	1	2	2	2	3	3	3	4	4	3	4	4	4	5	5	4	5	3	2	3	4	3	3	3	4	4	4	4	3	4	4	2	3	3	4	4
105	1	2	3	2	4	3	3	4	3	3	4	2	2	3	2	3	4	3	3	2	2	4	4	3	3	2	3	3	2	2	4	3	2	4	2	4
106	2	4	3	2	3	3	4	4	4	3	3	3	2	3	3	4	2	4	3	2	3	3	3	3	3	3	2	3	3	2	3	4	3	4	3	3
107	1	1	3	1	2	3	4	4	4	4	3	3	2	4	2	4	3	2	3	2	3	4	3	2	2	4	3	4	2	3	2	3	4	2	2	3
108	2	1	2	1	4	3	4	3	4	3	3	4	2	4	3	2	4	4	2	3	3	3	3	2	2	1	1	2	1	2	2	1	3	3	2	3
109	2	3	2	2	3	3	4	4	4	3	3	4	3	4	2	3	3	3	2	3	3	3	3	2	4	4	4	3	3	4	3	5	4	4	4	4
110	1	3	3	3	3	3	4	4	4	3	3	3	3	4	2	4	3	2	3	2	2	2	3	3	3	4	3	4	3	3	3	4	3	3	3	4
111	2	4	3	2	3	3	4	4	4	3	3	4	4	4	2	2	2	3	4	3	2	3	3	3	3	4	2	3	2	4	2	1	2	3	3	2
112	1	2	1	3	4	3	4	3	4	3	3	4	4	4	3	4	3	3	2	3	3	2	3	2	2	3	3	2	3	3	2	3	3	3	4	3
113	1	2	2	1	3	3	4	4	4	3	3	4	5	4	4	5	4	3	3	3	4	3	3	3	3	3	3	2	3	2	4	3	4	3	3	4
114	1	2	1	1	3	3	4	4	3	4	3	3	5	4	5	5	5	3	5	5	4	3	5	4	3	5	4	4	5	3	5	4	4	5	5	4
115	2	2	1	2	3	4	3	3	4	4	3	5	4	4	5	5	5	4	3	2	3	2	3	4	4	5	5	5	4	4	2	3	2	3	3	3
116	2	2	2	3	3	4	3	4	3	4	3	5	5	4	5	4	5	5	4	5	3	3	5	4	3	5	5	4	5	5	5	4	5	3	5	5
117	2	1	1	3	3	4	3	4	4	3	3	3	2	3	1	2	2	2	2	3	1	2	2	3	3	4	4	3	3	3	2	2	1	3	2	3
118	1	3	1	2	4	3	3	4	4	3	3	4	3	3	4	2	4	3	4	3	4	4	4	4	4	5	5	5	4	5	3	5	4	5	5	5
119	1	3	2	3	3	3	4	4	3	4	3	4	3	3	4	3	4	4	3	5	4	4	3	4	4	5	5	5	4	5	5	5	4	4	5	4
120	2	2	1	2	3	3	3	4	4	3	4	4	4	3	4	4	4	2	4	4	3	4	4	4	4	5	5	5	5	4	5	4	4	5	4	4
121	2	2	2	1	4	4	2	3	3	4	4	4	5	3	5	5	5	3	2	4	4	2	4	2	4	3	4	3	3	2	4	4	5	5	5	5
122	2	2	2	1	3	3	3	4	4	4	3	5	5	3	5	4	5	3	2	3	2	2	2	4	4	5	5	5	3	4	3	4	4	5	5	3
123	2	3	2	2	4	4	5	3	2	3	3	1	2	2	3	3	2	2	3	4	2	4	2	4	3	4	2	3	3	4	4	3	2	2	2	2
124	2	3	1	2	4	3	4	3	3	4	3	4	3	2	3	3	4	3	2	4	4	2	2	3	3	5	4	4	3	4	4	4	3	5	4	4
125	2	3	1	2	3	3	4	4	3	3	4	1	1	1	2	2	1	3	5	2	2	4	2	4	4	5	5	5	4	4	4	3	5	4	5	5
126	1	3	2	2	3	4	3	4	4	3	4	5	3	5	3	4	3	4	4	3	4	5	3	4	5	5	5	5	4	3	3	5	4	5	3	5
127	1	4	1	1	3	4	4	4	3	4	3	4	3	5	4	4	5	4	3	2	2	4	2	4	4	4	3	2	3	4	2	3	4	4	2	4
128	1	3	2	3	4	4	3	4	3	4	3	4	5	5	3	5	3	4	3	4	4	3	4	3	4	4	4	4	3	4	5	5	4	3	4	5
129	1	4	2	1	3	4	4	3	4	4	3	3	5	5	4	5	3	4	5	3	3	4	5	4	4	4	3	4	2	4	5	3	4	5	4	3
130	1	3	1	2	4	3	3	4	3	4	4	3	4	5	5	5	5	4	2	3	3	4	4	3	4	3	3	4	3	3	4	4	3	2	3	2
131	1	3	1	2	4	4	3	3	4	3	4	5	5	5	3	4	5	2	2	1	1	2	2	4	4	4	5	4	3	3	3	2	2	3	4	3
132	1	1	1	2	4	3	4	4	3	3	4	4	5	5	4	4	5	5	5	5	3	4	5	4	4	5	5	3	5	5	5	4	5	4	5	5
133	2	3	2	1	3	4	4	3	4	3	4	5	5	5	4	4	5	4	4	4	3	3	4	2	4	3	3	4	2	3	4	4	3	4	3	4
134	1	2	4	1	3	4	4	4	3	4	3	5	5	5	5	4	5	4	5	4	5	4	5	3	4	5	3	3	4	5	5	3	4	5	5	3
135	1	3	1	3	3	4	4	4	4	3	3	4	2	3	2	2	2	2	2	3	3	2	2	3	3	3	3	3	3	3	2	2	1	2	3	2
136	2	1	1	3	3	4	3	4	4	3	4	3	4	3	2	2	2	3	5	4	5	5	3	3	4	5	5	4	3	3	5	4	3	5	4	5
137	1	3	2	2	4	4	3	3	3	4	4	2	3	4	3	4	3	4	5	3	3	4	4	4	4	4	3	3	4	4	5	3	4	4	5	5
138	1	3	2	1	3	4	3	4	4	3	4	3	2	4	4	3	3	4	3	4	3	4	3	4	4	5	4	4	5	5	3	5	4	5	4	5
139	1	2	3	3	3	4	4	4	3	4	3	4	4	4	3	2	4	3	5	4	5	4	4	4	4	4	4	3	3	4	5	4	5	4	3	4
140	2	4	1	2	4	3	4	3	3	4	4	4	3	4	4	3	4	4	5	5	4	5	5	3	4	4	3	5	4	3	4	5	4	4	5	4
141	1	3	2	3	3	4	4	3	3	4	4	4	3	4	4	3	4	5	4	5	3	3	5	4	4	5	5	5	5	4	5	4	5	4	5	5
142	2	1	2	1	4	4	4	3	4	3	3	5	4	4	5	4	4	3	4	3	4	4	3	4	4	4	3	4	2	3	3	3	2	4	3	4
143	2	3	1	2	2	3	3	4	4	5	4	5	3	4	5	5	4	5	4	5	3	5	5	4	3	5	4	5	3	5	5	5	4	5	4	4
144	1	2	2	3	4	4	3	4	4	3	3	5	5	4	5	3	5	4	4	3	5	4	3	5	3	5	3	5	5	4	4	4	3	4	3	3
145	1	4	2	2	3	4	4	3	4	4	3	2	3	3	2	4	2	4	2	3	3	4	2	4	4	4	4	4	3	4	5	5	3	4	3	5
146	2	4	2	2	4	4	4	3	4	3	3	2	2	3	4	3	4	2	3	2	3	2	2	4	4	4	2	3	3	3	3	4	3	2	2	3
147	2	4	2	3	4	3	4	3	4	3	4	3	4	3	4	3	3	4	3	2	3	2	2	4	3	4	3	3	3	3	2	3	2	3	3	3
148	1	4	1	2	4	3	4	3	4	4	3	4	4	3	4	3	3	3	4	3	3	4	4	4	3	3	3	4	4	2	4	3	4	4	3	4
149	1	3	1	2	4	4	4	3	3	3	4	3	4	3	4	4	4	3	3	4	2	3	3	3	4	4	3	2	4	4	3	2	2	3	2	3
150	1	2	2	1	4	4	4	3	3	3	4	4	5	3	4	4	4	4	2	3	3	4	2	2	3	3	4	3	4	3	4	3	3	2	4	3
151	2	3	1	3	4	5	4	3	3	3	3	5	5	3	4	4	3	4	5	4	3	4	5	2	3	4	2	3	2	4	5	4	3	4	4	4
152	2	2	2	2	4	4	3	4	4	3	3	4	4	3	5	5	4	4	4	3	2	2	4	4	3	5	4	4	3	3	4	3	5	5	5	3
153	1	3	3	2	3	4	4	3	4	3	4	5	5	3	4	5	5	2	2	3	2	3	2	4	4	5	4	5	5	4	4	5	5	4	3	5
154	1	2	2	2	4	3	3	3	5	3	4	2	3	2	2	1	1	1	3	2	2	1	1	4	4	4	4	4	3	3	1	1	3	2	2	2
155	1	2	4	2	4	3	3	3	4	4	4	4	2	2	3	3	4	3	2	3	2	3	2	3	4	4	4	3	2	2	4	4	3	2	4	4
156	1	3	2	1	3	3	4	4	4	3	4	3	4	2	4	2	3	3	2	4	3	2	2	2	2	3	2	2	3	3	5	4	4	3	4	5
157	1	2	2	2	3	3	3	5	3	5	3	3	4	4	4	4	3	2	2	3	2	4	2	5	5	4	5	5	4	4	1	2	3	2	2	2
158	2	4	2	2	3	4	4	4	3	4	4	3	4	3	3	5	3	4	5	3	5	5	4	3	3	5	5	3	4	5	3	5	5	4	4	3
159	2	2	3	2	4	3	3	4	3	5	4	4	5	5	3	5	4	3	2	2	4	3	2	3	3	3	2	3	3	2	3	4	5	5	4	4
160	2	3	4	2	4	3	4	4	3	4	4	4	3	5	5	5	5	5	3	4	4	5	3	4	3	4	4	4	3	3	3	5	4	3	5	3
161	1	3	2	2	3	4	4	4	3	4	4	5	4	5	5	4	5	3	4	4	3	2	4	3	4	3	4	4	3	3	4	5	4	5	4	4
162	2	2	2	2	3	4	4	4	4	4	3	3	3	4	3	4	3	4	4	5	3	4	4	4	4	3	4	5	3	3	3	2	3	4	4	2
163	1	3	2	1	4	3	3	4	4	4	4	3	3	4	4	3	3	3	3	4	3	4	3	4	5	5	5	4	4	4	5	4	3	5	4	4
164	1	2	2	2	4	3	4	3	4	4	4	3	4	4	3	4	3	4	2	4	3	3	4	4	4	3	4	3	4	3	3	4	4	2	4	3
165	2	4	2	3	4	3	4	5	3	4	3	3	4	4	3	4	3	3	3	4	3	3	3	4	4	3	3	4	3	2	3	3	4	2	3	3
166	2	2	2	2	4	4	3	4	4	3	4	4	3	4	2	4	4	3	4	3	2	3	4	4	3	4	4	4	2	4	4	5	4	4	5	4
167	1	2	2	1	3	3	5	4	3	4	4	4	3	4	3	4	4	5	5	3	5	4	5	4	5	5	5	3	4	5	4	3	5	5	3	3
168	2	3	2	2	3	4	5	3	4	3	4	4	4	4	3	4	4	3	3	1	2	1	1	2	4	4	3	4	2	3	2	2	3	2	2	3
169	1	2	2	1	3	3	4	5	3	4	4	3	5	4	4	3	4	3	4	3	2	3	3	4	4	5	4	4	5	5	5	4	3	5	5	5
170	1	4	2	3	4	4	4	4	4	3	3	5	5	4	3	5	3	3	4	3	4	3	3	3	5	5	5	4	4	5	4	4	3	4	3	3
171	2	3	2	2	3	4	5	4	4	3	3	5	5	4	3	4	5	5	3	4	5	4	3	2	3	4	3	4	4	3	5	3	4	5	3	3
172	1	2	2	2	3	3	5	4	3	4	4	5	5	4	3	5	4	4	4	5	3	3	3	4	5	5	5	5	4	5	4	2	2	3	3	3
173	2	3	3	1	4	4	5	3	4	3	3	5	3	4	5	5	5	2	2	4	3	4	2	4	3	3	3	2	3	2	5	5	4	5	3	5
174	1	3	2	2	3	4	3	4	3	4	5	5	3	4	5	5	5	3	4	4	5	4	4	5	4	3	5	5	4	4	2	3	2	3	3	3
175	2	3	1	2	4	4	3	4	4	3	4	5	4	4	5	4	5	3	4	3	2	3	3	3	4	4	3	4	4	4	2	1	2	3	3	2
176	2	2	3	2	4	4	3	4	4	3	4	5	5	4	4	5	4	4	3	5	4	5	5	5	5	5	5	3	4	4	5	4	4	5	4	4
177	1	2	2	2	4	3	4	4	3	4	4	3	3	3	2	3	2	5	4	5	4	5	5	4	4	5	5	5	4	5	4	4	3	2	4	2
178	2	3	2	2	3	4	4	4	3	4	4	3	3	3	3	4	3	4	3	4	4	3	3	3	4	4	5	3	4	4	5	4	5	3	5	4
179	2	3	2	3	4	5	3	4	3	4	3	4	2	3	4	3	4	4	3	4	2	3	3	4	4	3	3	3	3	4	2	4	3	3	3	4
180	1	3	1	1	4	4	3	4	4	3	4	3	4	3	4	4	3	3	2	3	3	4	3	4	4	3	3	4	3	3	4	3	4	3	3	4
181	2	1	3	1	3	3	3	5	3	5	4	4	5	3	5	3	5	5	3	5	4	3	5	4	3	4	2	3	4	2	4	3	5	5	5	5
182	2	3	2	2	3	3	4	4	4	4	5	5	5	5	4	3	5	5	5	5	4	4	5	4	3	5	5	3	4	4	5	5	4	4	5	4
183	1	2	2	2	3	4	3	5	3	4	5	5	5	5	4	5	5	2	2	3	3	3	3	4	5	5	5	4	5	5	5	5	4	4	5	4
184	1	2	3	2	3	3	4	4	4	5	4	3	2	3	2	3	3	1	2	2	1	2	2	2	2	2	2	2	1	2	3	4	3	3	4	3
185	1	3	3	2	4	4	4	4	4	3	4	3	2	4	3	2	4	2	3	2	2	2	2	4	3	5	4	5	4	4	2	2	4	3	2	3
186	2	3	2	2	4	4	5	4	3	4	3	4	3	4	2	3	4	3	3	3	4	3	3	3	2	4	3	2	3	3	4	3	4	3	3	4
187	1	3	4	3	3	4	3	5	4	4	4	4	3	4	4	5	4	3	4	2	2	3	2	3	4	4	2	3	4	4	3	4	3	2	3	2
188	1	3	3	2	3	3	5	4	4	3	5	5	5	4	4	4	4	3	2	3	3	3	3	3	3	4	4	3	4	4	4	3	3	2	2	4
189	1	4	3	2	5	4	4	3	4	4	3	5	5	4	5	4	4	3	2	3	2	3	2	4	4	4	3	4	4	4	3	5	4	4	4	4
190	1	2	1	2	3	3	5	3	5	4	4	4	5	4	5	4	5	4	2	4	2	3	4	4	4	5	5	5	4	5	3	4	4	2	4	3
191	1	2	2	1	4	4	3	4	3	4	5	2	2	3	1	2	2	4	2	4	3	3	2	4	3	4	4	3	3	4	3	4	4	3	2	4
192	2	3	2	2	4	3	4	4	4	4	4	1	3	3	2	1	2	4	3	4	3	4	4	4	3	3	3	4	3	2	3	2	3	3	2	3
193	2	4	2	2	4	4	3	4	3	5	4	3	2	3	3	2	3	4	3	2	3	2	2	4	3	3	3	3	3	3	4	3	4	3	3	3
194	1	2	2	2	3	4	4	4	5	3	4	2	4	3	2	3	2	4	2	3	3	3	2	4	4	4	5	4	4	4	2	4	3	3	4	4
195	1	2	2	2	4	4	3	4	3	5	4	3	2	3	3	2	3	4	4	3	3	2	4	4	4	5	3	5	3	4	3	3	2	4	3	3
196	1	2	1	1	3	3	4	4	4	4	5	4	4	3	3	4	3	4	4	3	5	3	4	4	4	5	5	5	5	4	4	3	4	3	4	4
197	1	4	1	3	5	5	4	3	3	4	3	4	3	3	4	4	4	5	5	5	4	3	5	5	5	5	4	5	5	4	4	5	4	5	5	4
198	2	4	1	1	4	4	5	3	3	4	4	4	4	3	4	4	4	2	3	4	3	3	4	4	4	4	2	3	4	4	3	4	4	3	4	4
199	2	4	1	3	3	5	4	5	3	3	4	4	4	3	4	5	3	2	2	3	4	2	3	3	3	4	5	5	4	3	2	3	2	3	2	2
200	2	4	2	1	4	4	5	4	3	4	3	5	5	3	4	5	3	2	2	1	3	2	2	3	5	5	5	4	4	5	3	2	4	3	3	3
201	2	3	2	2	4	3	4	4	3	4	5	5	3	3	4	5	5	2	3	3	2	3	3	4	5	5	4	4	3	5	2	4	3	3	4	4
202	2	2	2	3	3	4	5	3	3	5	4	1	3	2	2	1	2	1	3	1	2	3	3	5	5	5	5	3	4	4	2	3	2	2	4	2
203	1	2	2	2	4	3	3	4	5	5	4	3	5	5	4	5	4	5	3	4	4	4	5	4	4	5	5	4	5	5	5	5	4	5	3	5
204	2	4	2	2	5	4	5	3	4	3	4	4	5	5	5	5	5	5	5	3	4	4	5	3	3	5	3	5	5	4	3	4	3	5	5	3
205	2	2	2	2	3	5	3	4	5	3	5	4	4	4	3	2	3	5	4	5	4	5	5	3	4	4	4	5	3	5	4	4	3	2	4	4
206	1	4	3	2	3	4	5	4	4	4	4	4	2	4	3	4	3	5	4	3	5	5	5	5	3	5	5	4	4	5	5	3	4	5	4	5
207	2	3	3	2	5	5	4	3	5	3	3	4	3	4	3	4	4	4	3	3	2	3	3	3	4	4	4	3	3	4	5	5	3	4	5	5
208	2	3	1	2	3	4	3	5	4	5	4	4	3	4	4	4	4	5	4	5	5	4	4	4	4	3	2	4	3	3	4	2	3	4	4	4
209	1	3	1	2	4	5	4	4	4	4	3	4	4	4	5	5	4	3	3	4	4	4	4	4	3	4	3	4	4	3	5	5	4	4	5	4
210	1	3	2	1	3	4	4	4	4	5	4	5	5	4	4	5	5	4	5	4	4	5	5	3	3	4	4	3	3	3	5	4	5	3	5	4
211	2	4	2	3	4	4	5	4	4	3	4	3	3	3	4	4	2	4	3	2	3	4	3	4	2	4	3	2	4	3	4	4	3	4	3	4
212	1	3	1	2	4	5	4	4	3	4	4	4	3	3	4	3	4	3	2	4	4	2	2	5	4	5	5	3	4	5	4	4	3	5	4	4
213	2	3	2	1	4	3	4	4	5	4	4	4	3	3	4	4	4	4	3	4	5	5	4	4	4	5	4	5	4	5	3	4	4	5	4	4
214	2	1	1	2	4	4	4	4	4	4	4	5	4	3	4	3	5	4	3	4	4	2	3	3	4	3	4	3	3	2	4	5	4	3	5	5
215	1	4	2	3	3	3	5	5	5	4	3	3	4	3	5	5	5	4	3	3	2	4	4	4	4	5	5	4	4	4	4	5	5	3	4	4
216	1	2	4	1	4	3	5	4	4	4	5	4	5	5	3	4	3	3	2	3	4	2	3	4	3	3	3	2	3	3	3	4	5	5	4	3
217	1	2	1	3	4	4	4	4	4	4	5	4	3	5	5	4	4	1	3	2	2	1	2	5	4	4	3	4	5	3	5	3	4	5	5	4
218	1	2	3	1	5	4	4	4	4	4	4	4	5	5	4	5	4	5	4	3	5	5	4	4	4	4	5	4	4	4	3	3	3	3	4	3
219	2	4	1	1	5	5	5	4	3	3	4	5	5	5	4	5	4	4	3	4	4	3	4	2	2	3	3	4	2	3	2	3	4	3	3	2
220	2	3	2	3	4	4	5	5	4	3	4	5	4	5	5	5	5	2	3	4	3	2	2	3	4	3	2	4	3	3	2	3	4	4	3	2
221	1	3	2	3	4	5	4	3	4	5	4	2	3	4	4	3	2	1	1	2	1	1	1	4	3	3	2	3	4	2	3	2	4	3	3	2
222	2	4	3	2	4	4	5	4	4	4	4	4	3	4	2	3	2	3	4	4	5	4	3	3	3	4	3	3	4	4	5	4	4	3	3	5
223	1	2	2	3	5	3	5	3	4	4	5	3	4	4	3	2	3	5	5	4	4	3	5	4	4	3	3	4	2	3	4	5	4	4	3	4
224	1	1	2	2	4	3	4	5	5	4	4	5	5	4	5	3	4	5	5	4	5	4	4	4	4	3	3	3	4	3	4	5	4	3	5	3
225	1	4	2	2	4	4	4	4	4	5	4	4	2	3	3	2	3	5	5	3	4	5	5	4	3	3	3	4	4	3	5	3	5	4	5	4
226	2	2	1	2	4	4	3	4	4	5	5	4	4	3	2	4	2	3	2	3	4	3	3	4	5	3	3	3	4	4	4	2	3	3	4	4
227	2	2	1	2	5	4	4	5	3	4	4	4	3	3	4	4	4	5	5	4	5	4	5	2	2	2	3	3	4	4	5	5	3	4	5	5
228	1	2	2	2	4	4	5	4	3	4	5	4	4	3	4	3	4	4	4	3	3	4	4	3	3	5	5	5	4	4	4	5	4	3	5	5
229	2	1	2	2	4	3	5	4	4	4	5	4	5	3	4	3	4	4	4	3	2	4	4	4	3	4	3	3	2	4	4	3	4	2	2	4
230	2	1	4	1	4	5	5	4	4	3	4	4	5	3	4	4	4	2	4	4	3	4	4	3	3	4	5	4	4	4	4	4	3	3	4	3
231	1	3	4	1	4	5	4	4	4	4	4	5	5	3	4	4	5	4	3	3	4	3	3	3	4	5	4	3	5	5	3	4	5	5	5	4
232	1	4	4	1	4	5	5	4	4	4	3	3	4	2	3	3	3	2	2	3	3	2	2	4	4	5	3	5	4	4	2	2	1	2	3	2
233	1	4	2	2	5	5	4	4	3	5	3	3	4	2	4	4	3	4	3	2	4	4	3	4	4	3	5	4	3	3	2	4	4	3	2	4
234	1	3	1	2	3	4	4	5	4	5	5	5	4	5	4	4	5	5	5	3	4	5	5	4	3	5	5	5	4	5	4	5	3	5	4	5
235	1	4	2	3	4	4	4	4	4	5	5	4	3	5	5	5	5	4	5	4	3	4	4	5	4	5	5	5	5	4	5	4	3	4	4	5
236	1	2	1	2	5	5	4	4	4	4	4	5	4	5	4	5	4	2	4	3	3	2	3	4	5	5	4	3	5	3	5	5	5	5	4	5
237	2	4	1	1	5	5	3	5	5	4	3	5	4	5	5	5	5	4	3	5	3	4	3	4	5	5	4	4	5	3	5	4	3	5	5	5
238	1	4	2	3	4	4	4	4	4	5	5	4	4	4	3	4	3	5	4	5	5	3	5	4	5	5	3	3	4	5	4	3	5	5	5	4
239	2	3	2	2	4	5	5	4	4	4	4	4	4	4	3	4	4	5	5	5	3	4	5	3	3	3	4	4	3	2	3	2	3	2	2	3
240	1	2	2	2	4	4	5	4	4	5	4	4	5	4	3	3	4	4	2	3	4	4	4	5	4	4	4	3	2	4	4	4	2	3	4	3
241	2	4	2	3	4	5	5	4	4	4	4	3	4	4	5	5	3	4	4	3	3	2	3	2	2	3	4	2	3	4	3	3	4	4	3	4
242	2	2	3	1	3	4	4	5	4	5	5	3	5	4	4	5	4	4	3	2	4	3	4	3	3	3	3	2	4	3	5	3	4	5	4	5
243	2	3	2	2	5	3	5	4	4	5	4	5	5	4	3	4	4	5	5	4	3	4	5	2	2	3	3	4	4	2	5	5	3	4	5	5
244	2	4	3	2	3	5	3	5	5	4	5	4	5	4	5	3	4	2	3	4	3	4	3	3	3	4	3	4	3	4	3	4	2	3	4	4
245	2	3	2	3	4	3	5	5	5	4	4	5	3	4	5	3	5	5	4	3	5	3	3	5	4	5	4	4	5	5	5	5	4	5	4	4
246	2	4	4	1	4	5	4	5	4	4	4	5	5	4	5	5	5	3	2	3	2	3	2	5	5	3	4	3	4	4	4	4	3	2	4	4
247	1	3	3	2	4	4	5	5	4	4	4	1	2	3	2	1	3	2	3	2	3	2	2	2	2	1	2	3	1	2	3	4	3	2	2	3
248	1	4	2	2	4	4	4	5	4	5	4	2	3	3	3	3	2	4	3	3	4	3	3	5	3	4	5	4	5	4	3	4	5	5	5	5
249	2	3	1	1	4	5	5	4	4	4	4	2	4	3	3	2	3	4	4	5	3	4	4	3	3	4	3	4	4	3	3	2	3	4	3	3
250	2	2	2	1	5	5	4	3	5	4	4	4	2	3	3	2	4	3	3	1	2	1	3	2	4	3	4	3	3	2	2	2	3	2	2	2
251	2	3	1	2	4	5	4	5	4	4	4	4	3	3	2	3	4	2	3	4	4	4	4	3	4	3	4	4	3	4	2	2	3	3	2	3
252	1	2	3	3	4	4	5	4	4	4	5	4	4	3	2	4	2	4	4	4	5	5	4	4	5	5	5	4	5	5	4	4	2	3	4	4
253	1	3	1	2	4	3	5	4	4	5	5	4	5	3	4	3	3	4	3	4	4	3	3	5	4	5	5	5	3	5	4	4	4	3	4	3
254	2	2	2	1	3	4	4	5	4	5	5	4	4	3	4	5	3	5	3	5	4	5	5	4	3	5	4	3	5	5	3	4	5	5	4	5
255	2	3	1	2	4	4	3	5	4	5	5	3	5	3	5	4	3	3	4	3	2	3	4	4	4	5	4	5	5	4	4	5	4	4	5	5
256	1	2	1	2	4	5	4	5	5	4	3	4	4	4	3	4	4	5	5	5	4	4	5	3	4	5	4	5	4	4	5	5	4	4	5	4
257	2	3	2	3	4	5	4	5	5	4	4	3	4	5	5	4	3	4	4	3	3	2	4	4	4	3	3	2	3	4	3	3	2	4	3	3
258	2	3	2	2	4	5	5	4	4	4	5	3	3	5	4	5	4	5	4	5	3	4	5	4	4	5	5	5	4	5	4	3	5	5	5	5
259	2	3	2	2	5	4	4	5	5	4	4	3	5	5	4	5	4	2	4	3	2	3	2	3	4	4	4	3	2	3	2	3	4	2	2	2
260	2	2	1	1	5	4	4	5	4	4	5	5	4	5	5	3	5	3	3	2	3	2	3	4	5	3	5	5	4	4	4	5	4	5	5	4
261	2	2	2	3	5	5	5	3	5	5	3	4	5	5	5	4	4	3	4	3	2	3	4	4	3	3	4	4	4	3	2	4	2	3	3	4
262	1	3	2	1	4	4	5	4	5	5	4	5	4	5	3	5	5	2	3	3	3	2	2	4	4	4	2	3	3	4	2	3	4	3	4	3
263	2	3	1	2	5	4	5	5	4	4	4	4	4	5	5	4	5	2	4	4	3	4	4	4	4	5	3	5	4	4	4	4	3	3	4	3
264	2	1	2	2	5	4	4	4	4	5	5	5	4	5	4	5	5	4	4	3	4	2	4	4	2	3	4	2	3	4	4	3	5	5	5	3
265	1	3	2	1	5	5	4	4	5	4	4	5	5	5	5	4	5	2	4	4	3	4	2	4	4	4	4	3	3	4	4	4	4	3	3	4
266	1	2	2	3	4	5	5	4	5	4	4	2	3	3	3	2	2	3	4	4	5	4	4	3	4	3	3	4	3	2	2	3	2	3	3	3
267	1	3	4	1	4	4	5	4	5	5	4	3	2	3	2	3	3	1	2	1	2	1	2	3	4	3	3	2	3	3	3	2	2	3	2	2
268	1	2	2	2	5	4	4	4	4	5	5	2	4	3	3	2	2	4	3	4	3	4	3	4	2	4	4	4	3	3	4	3	4	4	3	3
269	2	1	1	2	4	5	5	5	4	4	4	4	3	4	3	2	3	4	5	5	5	4	4	4	5	5	5	5	4	3	5	3	5	4	5	5
270	1	4	1	2	4	5	4	4	4	5	5	3	3	4	4	4	3	4	3	2	3	3	3	3	4	3	2	3	3	3	2	3	2	3	3	3
271	1	4	2	1	5	4	5	4	4	5	4	4	3	4	4	3	4	5	3	4	5	4	3	4	3	3	4	3	4	3	5	3	4	5	3	3
272	1	3	1	1	5	4	5	4	4	5	4	4	3	4	4	3	4	5	3	4	5	4	3	4	3	4	4	3	4	3	5	3	4	5	3	3
273	1	3	4	2	4	4	5	4	5	4	5	3	4	4	3	4	4	3	4	4	5	4	4	4	4	5	4	5	3	3	2	3	2	3	3	3
274	1	3	2	3	4	4	5	4	4	5	5	5	5	4	3	4	3	1	3	2	2	1	1	3	3	4	2	4	3	4	1	3	2	2	3	1
275	1	4	1	1	4	5	4	4	5	4	5	5	5	4	3	4	4	3	4	2	2	3	2	4	5	5	4	3	3	4	3	4	2	3	3	3
276	2	3	2	2	5	4	4	5	5	4	4	4	3	4	5	4	5	3	3	2	3	2	3	4	5	5	4	5	3	5	4	5	4	5	5	5
277	1	2	2	2	4	4	5	4	5	5	4	5	3	4	5	5	4	1	2	2	1	1	1	3	4	3	3	3	4	3	2	3	2	2	2	2
278	1	2	2	3	5	4	5	5	4	4	4	5	4	4	5	5	5	4	3	5	4	4	5	3	3	5	4	4	5	5	4	4	5	5	4	5
279	1	3	1	2	5	5	4	4	4	5	4	3	5	3	3	5	3	3	5	4	3	5	3	5	4	5	4	5	5	4	5	5	4	3	5	5
280	1	2	1	2	4	4	5	4	5	4	5	4	4	3	5	5	4	3	4	5	5	4	4	5	5	4	5	5	4	4	4	5	5	4	5	5
281	1	3	2	2	4	5	4	4	5	5	4	3	4	5	5	5	5	4	4	3	4	4	4	4	5	5	5	4	4	5	4	5	3	4	4	4
282	1	4	3	1	5	4	5	5	3	5	4	4	4	3	4	2	4	3	2	2	4	3	3	2	4	3	4	4	3	4	3	4	5	5	4	3
283	2	4	4	2	3	4	4	5	5	5	5	5	5	3	5	5	3	5	5	4	5	5	5	2	3	4	3	3	2	3	4	3	5	3	5	3
284	1	4	3	3	5	4	5	5	4	4	4	5	5	5	5	4	5	5	5	4	5	5	5	4	5	5	5	3	4	5	4	3	5	5	5	5
285	1	4	2	2	5	5	4	4	5	4	4	5	5	5	5	4	5	3	2	3	1	3	2	4	2	4	2	3	3	3	3	4	3	3	3	4
286	2	4	3	2	4	5	4	4	4	5	5	5	5	4	5	3	5	4	3	2	3	4	3	2	4	3	2	2	3	4	2	4	3	4	4	4
287	1	3	1	2	4	5	4	5	4	5	4	5	3	4	5	5	4	2	2	1	3	2	2	4	3	3	4	3	3	3	2	2	4	3	3	3
288	1	3	3	3	4	4	5	4	5	4	5	5	3	5	4	3	4	3	4	2	3	3	3	2	2	3	2	3	3	2	3	4	2	3	3	3
289	2	3	3	1	4	5	5	4	4	4	5	3	4	5	5	5	4	2	1	2	2	3	2	4	4	4	4	4	3	3	2	2	2	3	4	3
290	1	3	3	2	4	4	5	5	4	4	5	3	5	5	4	5	4	3	3	4	3	5	3	5	4	5	5	4	5	4	5	5	4	3	5	3
291	1	3	1	2	4	4	4	5	4	5	5	5	4	5	3	5	3	4	5	4	5	4	4	4	5	4	5	5	4	4	5	5	5	4	4	5
292	2	3	1	2	5	4	5	5	4	4	4	4	5	4	5	5	5	5	3	5	4	5	5	4	3	4	5	3	4	4	4	4	3	4	4	4
293	1	2	3	1	4	4	5	5	5	5	4	3	5	5	4	4	3	5	3	5	3	4	3	5	4	5	4	5	3	4	5	3	4	4	5	3
294	2	3	3	2	5	5	4	4	4	5	5	4	5	5	3	5	4	3	5	3	4	4	3	4	5	4	5	5	5	4	5	5	4	5	4	4
295	1	2	4	2	5	4	5	4	5	4	5	5	3	5	4	5	4	3	2	4	2	2	2	5	4	5	3	4	5	5	5	4	3	5	4	4
296	2	1	2	3	4	5	5	5	4	5	4	5	4	5	4	4	5	2	2	3	3	3	2	4	4	3	4	4	3	3	5	4	3	5	4	4
297	1	2	2	1	5	5	5	5	4	4	4	5	5	5	4	5	4	4	2	3	3	3	2	4	3	4	2	3	4	4	4	4	3	3	4	4
298	1	4	1	2	5	5	4	5	4	4	5	5	4	5	5	5	4	3	5	5	4	3	3	5	4	5	3	5	4	4	3	4	3	4	3	4
299	1	4	3	1	4	5	4	5	5	5	4	5	4	5	5	5	5	3	2	3	4	3	2	2	4	3	3	3	3	4	4	2	3	3	4	2
300	1	3	2	2	5	4	5	4	5	5	4	3	5	4	5	5	5	5	5	3	4	4	5	4	4	5	5	5	5	5	5	4	3	5	5	4
301	2	2	1	1	4	4	5	4	5	5	5	5	3	4	5	3	4	4	5	3	5	4	5	2	2	3	4	2	3	4	3	3	2	3	2	3
302	1	1	2	2	4	4	5	5	5	5	4	5	5	4	4	5	4	2	3	2	3	2	2	5	5	3	5	3	4	4	4	3	2	4	3	4
303	1	3	3	2	4	5	4	4	5	5	5	5	5	5	3	4	4	5	4	5	4	4	4	4	4	4	4	3	4	3	2	2	4	3	2	2
304	2	2	3	1	5	5	4	4	5	5	4	4	5	5	5	5	5	4	4	3	2	4	4	3	3	4	4	4	3	3	4	4	3	3	3	3
305	1	2	3	2	4	5	4	5	5	5	4	5	3	5	5	5	4	3	4	3	4	4	3	2	3	4	2	3	3	2	5	5	4	5	5	5
306	1	2	4	2	4	5	5	5	5	4	4	5	4	5	5	5	3	5	3	5	4	4	3	5	4	5	4	5	5	5	5	5	4	5	4	4
307	2	3	1	2	5	4	4	5	5	5	4	5	5	5	4	4	4	4	5	3	4	4	4	2	4	3	3	3	4	4	4	5	3	5	4	5
308	1	4	3	1	4	5	5	4	5	4	5	4	3	5	5	5	5	5	3	3	3	5	3	2	2	4	2	4	4	3	3	4	4	4	3	4
309	1	2	3	3	4	5	4	5	5	4	5	5	5	4	3	4	3	3	5	3	4	5	3	5	4	3	4	4	5	3	3	4	5	5	4	3
310	1	3	3	2	4	5	5	5	5	4	4	4	5	5	5	4	5	5	5	5	4	5	5	5	4	5	5	5	4	4	3	4	2	2	2	2
311	1	4	1	2	4	5	5	4	5	5	4	5	5	5	5	4	5	3	5	5	4	3	3	5	5	4	4	5	3	4	3	4	5	5	4	3
312	1	2	3	2	5	5	4	5	5	4	4	5	5	4	5	3	5	5	5	4	5	3	5	4	5	4	5	3	4	4	5	5	4	5	4	5
313	2	4	2	1	4	5	5	4	5	4	5	5	5	4	3	5	5	3	4	4	4	3	4	4	4	5	3	3	5	4	5	4	5	5	3	4
314	1	2	2	2	4	5	5	5	5	4	4	5	5	4	3	5	5	4	4	4	4	3	3	3	4	4	4	2	3	4	2	2	2	3	4	3
315	1	3	2	1	5	5	4	5	4	5	4	4	5	3	5	5	5	5	3	5	4	3	5	2	2	3	2	3	3	3	5	3	4	5	5	5
316	1	4	2	2	5	5	4	5	4	5	4	4	5	5	4	5	5	3	4	2	3	3	3	5	5	4	4	5	5	4	4	5	5	3	4	4
317	1	3	2	2	5	5	4	5	5	4	4	3	4	5	5	5	3	5	4	4	4	3	4	5	4	4	4	3	3	4	4	3	5	4	4	3
318	2	3	1	1	5	4	5	5	4	5	4	5	5	3	5	5	3	2	3	2	3	2	2	2	2	4	4	3	4	4	3	4	3	2	2	2
319	1	2	2	2	5	5	4	5	4	5	4	5	5	3	5	4	5	3	4	3	3	4	3	5	5	4	5	4	3	4	2	3	4	4	3	2
320	1	3	2	1	5	5	4	5	4	4	5	5	4	3	5	5	5	5	3	4	4	4	5	5	5	5	5	5	4	5	5	5	4	5	3	5
321	2	2	1	2	5	4	5	5	5	4	4	5	4	5	3	5	5	3	5	4	5	5	4	5	4	5	5	5	4	3	5	4	4	5	4	4
322	2	3	3	3	5	4	5	4	5	4	5	5	5	5	5	4	5	3	5	3	3	4	5	2	4	2	3	3	4	4	2	3	4	3	3	3
323	2	3	2	3	5	4	5	5	4	5	5	3	5	5	5	5	5	3	5	5	5	4	5	4	4	3	2	4	3	3	5	4	5	5	4	5
324	2	3	2	2	5	5	5	5	5	4	4	5	5	5	4	5	4	3	4	3	3	4	3	4	4	5	3	4	3	5	3	4	4	3	4	4
325	1	3	1	3	5	4	5	5	4	5	5	5	4	5	5	5	5	4	3	5	3	4	4	2	2	4	3	4	2	4	2	4	3	4	4	2
326	2	1	1	2	4	5	5	5	5	5	4	4	5	5	5	5	4	5	3	5	5	4	3	4	4	5	4	4	3	4	2	2	3	4	4	2
327	2	4	3	1	4	5	5	5	5	5	4	5	5	4	5	5	4	4	3	5	5	5	3	4	4	5	4	4	3	4	2	2	3	4	4	2
328	2	2	2	2	5	5	5	5	5	4	4	5	5	4	5	5	5	5	4	5	5	4	5	5	4	4	3	4	4	3	4	3	3	4	3	3
329	1	3	2	2	5	4	5	5	5	4	5	5	5	4	5	5	5	5	4	5	3	5	5	4	2	2	3	3	4	4	3	2	4	3	3	2
330	2	3	1	3	5	4	5	5	5	4	5	4	5	4	4	5	4	4	5	5	4	5	5	3	4	4	4	3	4	4	4	4	3	5	4	5
331	1	2	3	1	5	5	4	5	5	5	4	5	4	5	4	5	5	4	5	5	5	4	4	2	2	4	3	4	3	4	4	4	3	3	4	3
332	1	3	1	3	5	5	5	5	4	5	4	4	5	5	4	5	4	3	5	5	4	5	5	2	4	3	2	3	4	4	4	3	2	3	3	3
333	1	4	2	2	5	5	4	4	5	5	5	4	5	5	5	5	3	3	4	4	5	4	4	5	4	5	4	5	5	3	4	2	2	4	2	4
334	1	3	2	2	5	5	4	4	5	5	5	4	5	5	5	4	5	4	5	3	5	5	4	5	4	5	5	5	3	4	3	2	4	4	4	3
335	2	3	1	2	5	5	5	5	5	4	4	4	5	5	5	5	5	4	5	4	3	5	5	4	5	5	3	4	3	5	4	3	2	4	3	4
336	2	4	3	1	5	4	5	5	5	5	5	5	4	5	3	5	5	5	3	4	4	5	5	3	2	2	4	3	3	2	3	3	3	2	4	2
