# Supplementary material for: A comparative study on folk sports inheritance in China and South Korea: Influencing factors and mediating roles
Source: PLoS One. 2025 Nov 14;20(11):e0336798. doi: 10.1371/journal.pone.0336798 (PMC12617914; doi:10.1371/journal.pone.0336798)
Supplement: S2 File — (XLSX) [file pone.0336798.s002.xlsx]

## Sheet: 数据-韩国
KOREA-NO.	A1	A2	A3	A4	B1	B2	B3	B4	B5	B6	B7	C1	C2	C3	C4	C5	C6	D1	D2	D3	D4	D5	D6	E1	E2	E3	E4	E5	E6	E7	F1	F2	F3	F4	F5	F6
1	1	4	2	3	1	1	1	2	2	2	2	1	3	2	3	1	1	3	2	1	3	2	3	1	1	3	2	2	3	3	3	3	2	4	3	4
2	2	3	1	2	2	2	3	1	1	2	2	3	2	1	1	1	3	3	2	3	2	1	1	3	2	2	1	1	1	2	3	2	2	2	1	2
3	1	3	2	3	3	2	2	2	2	1	1	2	1	1	2	1	1	2	1	3	1	1	1	2	2	2	1	1	2	1	2	3	3	2	3	3
4	1	4	2	3	1	1	1	2	3	2	3	2	3	2	1	3	2	1	3	1	2	3	3	1	2	1	2	1	1	1	2	3	2	2	4	2
5	1	2	3	2	2	2	1	2	3	1	2	1	1	1	1	1	2	1	2	2	3	2	2	2	1	2	1	1	2	1	2	1	2	1	2	2
6	1	2	2	2	2	2	1	2	3	3	2	3	2	3	3	2	2	2	1	1	1	3	3	3	2	2	1	3	2	2	2	1	3	2	2	2
7	1	2	2	2	3	3	1	1	3	2	2	1	3	3	2	2	1	1	2	1	2	3	2	2	2	3	2	2	3	1	1	1	2	3	1	1
8	1	4	2	2	3	3	3	1	2	2	1	1	1	2	2	3	2	1	2	2	2	3	3	2	2	2	1	1	2	2	1	2	3	1	2	1
9	1	2	1	2	2	2	2	2	3	2	3	1	2	2	3	3	1	3	2	3	1	3	2	2	2	2	3	1	2	2	3	1	2	2	2	1
10	2	4	2	3	2	2	2	2	3	2	3	1	1	2	2	2	1	3	2	3	1	3	2	2	2	1	3	1	2	2	3	1	2	2	2	1
11	2	2	2	1	3	3	3	1	2	2	2	2	2	1	3	2	1	3	1	2	3	3	3	3	3	1	3	3	2	1	3	1	2	3	3	3
12	1	3	1	2	2	2	3	3	2	2	2	1	3	1	1	3	1	2	1	1	2	1	1	3	3	3	2	3	3	2	1	1	3	2	3	2
13	2	3	2	1	2	3	3	2	2	2	2	2	3	3	2	2	3	1	2	3	1	2	2	1	2	2	2	1	2	2	2	2	1	3	2	3
14	2	3	2	2	2	3	3	2	2	2	2	2	3	3	3	2	3	1	1	2	3	3	1	1	2	2	3	3	3	3	2	2	1	3	2	3
15	1	2	4	2	2	2	2	3	3	2	2	4	3	2	3	3	3	1	1	2	1	3	3	2	1	3	3	2	3	3	3	1	1	2	2	3
16	1	2	1	2	2	2	2	3	2	3	3	2	2	1	1	1	2	1	1	2	3	1	1	1	1	3	2	3	2	3	2	1	3	2	3	1
17	1	2	2	2	3	2	2	3	2	2	3	3	1	1	2	3	2	3	1	1	2	3	3	3	2	3	1	3	3	1	2	2	3	3	2	1
18	2	4	3	2	2	2	2	3	2	3	3	1	2	2	1	1	1	1	1	1	3	2	1	1	2	2	1	2	3	2	2	1	2	3	3	1
19	2	2	3	3	2	3	2	2	2	3	3	3	3	3	3	2	3	3	3	1	2	3	3	2	2	1	1	3	2	2	5	3	4	5	5	5
20	1	4	2	3	3	3	3	2	2	2	2	2	4	3	3	4	3	1	2	2	1	2	1	2	2	1	1	1	1	2	3	4	4	2	3	3
21	2	3	3	2	2	3	2	3	3	2	2	5	4	3	4	4	4	1	2	1	1	3	2	1	1	3	3	3	2	2	5	3	4	5	5	3
22	1	2	4	3	3	2	3	3	2	2	2	3	2	2	2	2	1	2	1	2	2	2	2	2	2	1	2	2	1	2	2	3	2	2	2	2
23	2	3	2	2	2	3	2	2	3	2	3	2	3	2	3	1	1	2	2	3	2	2	2	1	2	2	1	2	1	2	1	2	1	1	1	1
24	1	4	2	2	2	2	2	3	2	3	3	1	3	2	3	1	2	3	3	1	2	3	3	3	3	2	2	2	1	2	3	4	3	2	3	2
25	1	3	2	2	2	3	3	2	3	2	2	3	3	2	3	2	3	2	3	2	1	2	3	3	3	2	2	3	3	3	3	2	1	3	2	2
26	2	2	2	3	3	3	3	2	2	2	2	3	3	2	4	4	4	3	2	3	3	2	3	3	2	1	1	1	2	1	3	5	4	4	5	3
27	2	3	2	1	3	3	3	2	2	2	2	3	2	1	1	3	2	1	2	1	2	1	1	3	2	2	1	2	2	1	3	2	2	3	2	2
28	1	3	2	2	3	3	2	3	3	2	2	3	3	4	3	4	4	3	1	2	2	3	3	4	3	3	5	5	4	3	5	4	5	5	3	5
29	2	3	2	2	3	3	2	3	2	2	3	2	1	3	1	2	3	1	3	2	2	1	1	2	1	2	3	2	3	2	1	3	2	2	3	1
30	1	3	2	2	3	2	3	2	3	3	2	2	3	3	2	3	2	3	2	2	3	2	2	2	3	3	2	2	3	3	2	3	3	2	3	3
31	1	2	4	1	2	3	2	3	2	3	3	3	2	3	2	4	2	3	2	3	3	2	3	2	3	3	3	3	2	3	3	5	4	4	5	3
32	2	1	1	2	3	2	3	3	2	3	2	3	4	3	4	2	3	3	3	1	2	3	3	3	3	1	2	2	1	2	3	4	4	3	4	4
33	1	2	1	2	2	4	3	2	2	3	2	4	3	3	3	4	4	3	1	3	2	3	1	4	3	2	2	2	3	2	3	4	4	3	3	4
34	1	2	3	3	2	4	3	2	2	3	2	4	3	3	3	4	4	3	1	3	2	3	1	4	3	2	2	2	3	2	3	4	4	3	3	4
35	1	2	3	3	3	3	2	2	2	3	3	4	4	3	5	5	5	2	2	1	2	3	1	3	3	5	5	5	4	3	4	3	5	5	5	4
36	2	2	2	3	2	2	3	3	3	3	3	4	3	4	3	4	3	3	1	2	3	2	1	3	3	3	4	3	3	3	2	3	2	2	4	3
37	1	3	2	2	2	2	2	3	3	4	3	5	5	4	5	4	3	2	3	1	3	3	2	3	4	2	2	3	3	2	3	5	4	5	4	3
38	2	4	4	3	2	2	2	3	4	3	3	2	3	3	2	2	3	3	2	3	3	4	2	2	2	2	2	3	2	1	2	3	4	3	3	2
39	1	4	4	2	3	3	2	3	2	3	3	3	2	3	4	3	4	4	5	3	3	4	4	3	3	2	3	3	4	3	5	3	5	4	4	4
40	2	3	2	2	3	3	3	3	2	3	2	2	3	2	3	2	3	3	3	1	2	1	3	3	3	3	2	3	3	2	2	2	3	2	2	2
41	1	2	2	2	3	3	2	2	3	3	3	3	2	2	3	3	4	4	2	3	4	3	3	2	2	2	2	2	2	2	2	3	2	3	2	3
42	2	3	1	2	3	3	3	2	2	3	3	2	3	2	4	3	4	2	1	3	2	1	1	2	2	2	1	1	2	1	4	3	2	4	2	4
43	2	2	1	2	3	3	2	4	2	2	4	5	4	5	5	5	5	5	4	4	3	4	4	4	4	3	3	2	3	3	4	5	5	4	3	4
44	1	3	3	3	2	3	4	2	4	3	2	2	3	4	4	3	4	5	5	3	4	4	5	4	3	3	4	5	3	3	3	4	5	5	5	3
45	2	4	2	1	2	4	2	4	3	2	3	3	3	4	3	4	3	2	2	4	3	4	2	4	4	4	4	4	3	5	5	5	4	5	3	5
46	2	4	3	3	2	2	3	4	3	4	2	3	4	4	3	4	3	3	3	4	3	3	3	3	4	3	2	4	3	3	3	3	4	2	3	3
47	2	2	3	2	2	2	3	4	3	4	2	3	4	4	3	4	3	3	3	4	3	3	3	3	4	3	2	4	3	3	3	3	4	2	3	3
48	1	4	1	2	3	3	3	3	2	3	3	4	3	4	5	4	5	5	3	5	4	5	5	5	4	3	5	4	3	5	3	4	5	5	4	5
49	2	2	3	2	2	3	2	2	4	3	4	5	5	4	4	4	3	3	2	3	4	3	2	4	2	3	2	4	3	3	4	3	5	5	5	3
50	1	1	4	2	3	4	2	3	2	4	2	5	5	4	3	3	5	4	3	2	4	4	3	5	4	3	3	5	5	4	5	4	4	3	5	4
51	2	1	3	2	3	2	4	2	2	3	4	5	5	4	4	3	5	4	3	2	4	4	3	4	4	3	5	5	5	4	5	4	4	3	5	4
52	2	2	2	3	3	4	2	3	2	4	2	5	5	4	3	5	5	4	3	2	4	4	3	5	4	3	3	5	5	4	5	4	4	3	5	4
53	1	3	2	2	2	2	3	4	3	3	3	3	2	3	2	2	3	3	2	3	2	3	3	3	2	2	2	2	2	2	3	2	2	3	2	3
54	1	3	2	2	3	3	2	3	3	4	2	2	4	3	2	2	3	4	2	3	3	4	4	5	5	3	4	4	3	4	4	3	3	2	4	2
55	2	2	3	1	2	2	2	3	4	4	3	4	2	3	3	4	3	2	3	3	3	2	2	3	2	3	2	3	3	2	2	1	1	1	3	2
56	2	3	2	2	2	2	4	3	2	3	4	2	1	2	2	3	3	5	3	5	4	3	3	2	2	2	1	2	2	2	5	3	4	5	5	3
57	2	3	2	2	2	2	3	4	3	4	2	3	2	2	2	3	2	4	4	3	4	4	4	4	2	3	4	3	2	3	4	3	3	2	3	2
58	2	4	1	2	4	2	3	2	4	3	3	4	4	5	4	5	4	3	4	3	2	4	3	3	4	4	3	3	2	4	3	4	3	4	3	3
59	1	2	2	2	2	4	4	3	3	2	3	5	4	5	5	3	5	4	2	3	3	4	2	3	3	5	4	5	4	4	4	3	3	2	4	3
60	1	2	3	3	2	4	4	3	3	2	3	5	5	5	5	3	5	3	4	5	5	5	3	4	4	3	3	4	2	4	4	4	2	3	4	4
61	2	1	3	3	2	4	3	3	3	2	4	5	4	5	5	5	5	2	4	3	2	3	4	4	2	4	2	3	3	2	5	3	4	5	5	3
62	2	2	1	2	2	3	3	2	4	3	4	3	2	4	3	4	3	4	3	2	3	4	3	5	5	3	3	5	4	3	4	4	3	4	3	4
63	2	4	2	2	3	3	3	3	3	3	3	2	3	4	4	3	4	4	4	5	4	3	3	3	3	5	5	4	4	5	4	2	2	3	3	3
64	2	1	2	2	3	4	3	4	3	2	2	4	4	4	3	4	3	2	3	3	4	3	2	3	5	5	5	5	5	3	4	3	3	2	4	4
65	2	2	1	2	3	3	2	2	4	3	4	4	4	3	2	4	2	2	3	2	3	2	2	4	4	5	4	5	5	3	4	3	2	4	3	4
66	1	4	2	2	4	4	2	2	3	3	4	3	5	5	4	5	3	2	2	3	4	2	2	4	4	3	5	4	5	3	5	5	3	5	4	5
67	2	4	2	3	3	3	4	2	4	2	4	4	5	5	4	5	4	3	4	3	2	3	4	4	4	4	4	3	3	3	2	4	2	3	3	4
68	2	2	2	2	4	3	3	2	3	4	3	5	4	5	4	5	5	4	4	3	3	4	4	3	4	3	3	5	3	4	4	5	4	3	5	5
69	1	3	1	2	3	3	3	4	3	3	3	5	4	5	5	5	5	5	4	4	4	3	4	3	4	3	4	3	3	4	1	3	2	1	1	1
70	1	2	1	1	3	2	4	4	4	3	2	4	2	4	3	4	4	3	3	4	2	2	3	2	3	4	4	2	3	3	5	4	4	3	5	4
71	1	3	2	2	3	3	2	3	3	4	4	3	4	4	4	3	4	3	3	4	3	4	4	5	5	4	5	4	3	3	4	4	5	5	5	5
72	2	4	2	2	4	2	3	2	4	3	4	5	5	4	3	4	3	5	4	3	5	5	3	4	4	5	5	4	4	4	4	4	3	3	4	3
73	2	3	2	1	4	4	3	2	3	4	2	4	5	4	4	4	4	4	2	3	4	4	3	4	3	3	2	4	3	2	1	1	2	2	1	2
74	1	3	4	2	2	2	3	4	4	3	4	4	2	3	3	3	3	3	2	3	4	3	3	5	5	3	4	4	3	3	4	5	4	3	5	4
75	2	4	1	3	2	4	2	4	3	3	4	4	4	3	3	4	3	4	2	3	2	3	3	2	4	2	4	4	3	3	5	5	4	5	5	4
76	2	4	2	3	4	4	3	3	2	4	2	3	4	3	4	4	3	4	4	4	5	5	4	2	2	2	2	2	2	1	5	4	4	5	5	4
77	2	3	1	2	3	3	4	3	2	4	3	5	3	3	3	4	3	4	3	4	3	3	3	3	3	4	4	3	3	4	2	2	3	4	2	4
78	2	4	2	2	2	2	4	3	4	4	3	5	5	3	5	4	5	4	4	4	5	5	4	3	1	3	2	3	3	2	4	4	2	3	4	4
79	1	2	2	2	4	3	4	3	3	3	3	5	3	5	5	4	5	2	3	2	3	3	2	3	3	4	3	5	4	4	2	2	3	2	3	3
80	2	3	2	2	4	3	3	4	3	4	2	2	4	4	3	4	2	4	3	2	3	3	3	4	2	4	4	3	3	4	4	2	3	3	2	2
81	1	3	3	2	3	3	3	3	4	3	4	4	3	4	3	4	3	4	3	3	2	4	4	5	3	4	5	3	4	5	4	5	5	3	4	4
82	1	3	4	2	3	3	4	3	3	3	4	3	2	3	4	3	4	5	5	3	4	4	5	4	4	5	5	3	4	5	5	4	3	5	5	5
83	1	3	2	2	3	3	4	4	3	3	3	2	3	2	4	3	4	4	2	2	4	2	4	2	2	3	2	3	3	2	3	4	4	2	3	2
84	1	2	2	1	4	4	3	3	3	3	4	5	3	5	4	3	4	5	4	4	3	3	4	3	4	3	5	3	4	4	5	4	4	5	5	4
85	1	4	2	2	3	3	3	4	4	3	4	5	3	5	4	5	5	4	3	3	4	3	3	4	4	3	4	3	3	4	3	4	3	4	3	4
86	1	1	1	2	3	3	3	4	3	4	4	3	4	5	5	5	5	4	3	4	2	3	4	4	4	3	3	3	3	4	3	4	2	3	2	3
87	2	2	2	2	4	3	3	4	3	3	4	5	5	5	4	3	5	1	3	2	2	1	3	4	3	5	3	5	3	4	1	1	3	2	2	1
88	1	3	1	3	4	3	3	4	3	3	4	2	2	4	2	3	4	3	3	4	2	4	4	3	3	2	3	3	3	4	4	3	2	4	2	4
89	1	1	4	2	3	3	4	4	4	3	3	3	2	3	3	4	2	4	3	4	4	3	3	3	3	2	2	3	3	2	3	4	3	4	3	3
90	2	2	1	2	2	3	4	4	4	4	3	3	2	3	2	4	3	2	3	2	3	4	3	2	2	4	3	4	2	3	2	3	4	2	2	3
91	1	3	3	2	2	3	4	4	4	4	3	3	2	3	2	4	3	2	3	2	3	4	3	2	2	4	3	4	2	3	2	3	4	2	2	3
92	2	2	2	1	4	3	4	3	4	3	3	4	2	4	3	2	4	4	2	3	3	3	3	2	2	1	1	2	1	2	2	1	3	3	2	3
93	1	3	3	2	3	3	4	4	4	3	3	3	3	4	2	4	3	2	3	3	2	2	3	3	3	3	3	4	3	3	3	4	3	3	3	4
94	1	3	2	2	4	3	3	4	3	4	3	3	4	4	3	4	3	5	5	4	3	4	4	3	4	3	3	3	4	4	5	5	4	4	5	4
95	1	4	3	3	3	4	3	3	4	4	3	5	4	4	5	5	5	4	3	2	3	2	3	4	4	5	5	5	4	4	2	3	2	3	3	3
96	2	3	2	3	3	4	3	4	4	3	3	3	2	3	1	2	2	2	2	3	1	2	2	3	3	3	4	3	3	4	2	2	1	3	2	3
97	1	2	2	2	3	3	4	4	4	3	3	4	3	3	2	3	3	3	2	3	3	3	3	2	4	3	4	3	3	4	3	5	4	4	4	4
98	1	3	2	2	3	3	4	4	4	3	3	4	4	3	2	4	2	3	4	3	2	3	3	3	3	4	2	3	2	4	2	1	2	3	3	2
99	2	2	3	3	4	3	3	4	4	3	3	4	3	3	4	2	4	3	4	3	4	4	4	4	4	5	5	5	4	5	3	5	4	5	5	5
100	1	3	2	2	4	3	4	3	4	3	3	4	4	3	3	4	3	3	2	3	3	2	3	2	2	3	3	2	3	4	2	3	3	3	4	3
101	2	4	3	2	3	4	3	4	4	3	3	4	3	3	4	3	4	3	3	4	3	2	3	3	4	3	4	4	3	3	2	2	3	3	3	2
102	2	4	2	2	3	3	4	4	3	4	3	4	3	3	4	4	4	4	3	5	4	4	3	4	4	5	5	5	4	5	5	5	4	4	5	4
103	1	4	1	2	3	3	3	4	4	3	4	4	4	3	4	4	4	2	4	4	3	4	4	4	4	5	5	5	5	4	5	4	4	5	4	4
104	1	3	1	3	3	3	3	4	4	3	4	4	4	3	5	5	5	3	2	3	4	3	3	3	4	2	4	4	3	4	4	2	3	3	4	4
105	1	3	2	3	3	3	3	4	4	4	3	5	5	3	5	4	5	3	2	3	2	2	2	4	4	5	5	5	3	4	3	4	4	5	5	3
106	2	3	2	2	4	4	5	3	2	3	3	1	2	2	3	3	2	2	3	4	2	4	2	4	3	2	2	3	3	4	4	3	2	2	2	2
107	2	1	2	1	4	3	4	3	3	4	3	4	3	2	3	4	4	3	2	4	4	2	2	3	3	5	4	4	3	4	4	4	3	5	4	4
108	1	3	2	2	3	4	4	4	3	4	3	4	3	5	4	4	5	4	3	2	3	4	4	4	4	3	3	2	3	4	2	3	4	4	2	4
109	2	4	2	2	3	4	4	3	4	4	3	3	5	5	4	5	3	4	5	3	3	4	5	4	4	3	3	4	2	4	5	3	4	5	4	3
110	1	3	3	2	4	4	3	4	3	4	3	4	5	5	3	5	3	4	3	4	4	3	4	3	4	3	4	4	3	4	5	5	4	3	4	5
111	1	1	4	2	4	3	3	4	3	4	4	3	4	5	5	5	5	4	2	3	3	4	4	3	4	3	3	4	3	3	4	4	3	2	3	2
112	1	3	2	2	4	4	3	3	4	3	4	5	5	5	3	4	5	2	2	1	1	2	2	4	4	5	5	4	5	5	3	2	2	3	4	3
113	1	2	2	2	3	4	4	3	4	3	4	5	5	5	4	4	5	4	4	4	3	3	4	2	4	3	3	4	2	4	4	4	3	4	3	4
114	1	1	4	2	3	4	4	4	3	4	3	5	5	5	5	4	5	4	5	4	5	4	5	3	4	5	3	3	4	5	5	3	4	5	5	3
115	1	3	2	3	4	4	3	3	3	4	4	2	3	4	3	4	3	4	5	3	3	4	4	4	4	4	3	3	4	4	5	3	4	4	5	5
116	1	2	1	2	3	4	3	4	4	3	4	3	4	4	2	4	2	3	5	4	5	5	3	3	4	5	5	4	4	4	5	4	3	5	4	5
117	1	2	1	2	3	4	3	4	4	3	4	3	2	4	4	3	3	4	3	4	3	4	3	4	4	5	4	4	5	5	3	5	4	5	4	5
118	2	4	3	2	3	4	4	4	3	4	3	4	4	4	3	2	4	3	5	4	5	4	4	4	4	3	4	3	3	4	5	4	5	4	3	4
119	1	1	2	2	3	4	4	3	3	4	4	4	3	4	4	4	4	5	4	5	3	3	5	4	4	5	5	5	5	4	5	4	5	4	5	5
120	1	3	1	2	4	4	4	3	4	3	3	5	4	4	5	5	4	3	4	3	4	4	3	4	4	3	3	4	2	3	3	3	2	4	3	4
121	2	2	2	2	4	4	3	4	4	3	3	5	5	4	5	3	5	4	4	3	5	4	3	5	3	4	3	5	5	4	4	4	3	4	3	3
122	1	3	1	2	3	4	4	3	4	4	3	2	3	3	2	4	2	4	2	3	3	4	2	4	4	3	4	4	3	4	5	5	3	4	3	5
123	1	4	3	2	3	4	4	4	4	3	3	4	2	3	2	4	2	2	2	3	3	2	2	3	3	2	3	3	4	3	2	2	1	2	3	2
124	2	4	1	2	4	4	4	3	4	3	3	2	2	3	4	3	4	2	3	2	3	2	2	4	4	4	2	3	3	4	3	4	3	2	2	3
125	1	2	1	3	4	3	4	3	4	3	4	3	4	3	4	3	3	4	3	2	3	2	2	4	3	3	3	3	3	3	2	3	2	3	3	3
126	1	2	2	2	4	3	4	3	4	4	3	4	4	3	4	3	3	3	4	3	3	4	4	4	3	3	3	4	4	2	4	3	4	4	3	4
127	2	3	3	3	3	4	3	4	4	3	4	5	3	3	3	4	3	4	4	4	5	5	5	4	5	5	5	5	4	3	3	5	4	5	3	5
128	2	4	2	2	4	4	4	3	3	3	4	3	4	3	4	4	4	3	3	4	2	3	3	3	4	3	3	2	4	4	3	2	2	3	2	3
129	1	2	1	1	4	5	4	3	3	3	3	5	5	3	4	4	3	4	5	4	3	4	5	2	3	3	2	3	2	4	5	4	3	4	4	4
130	1	2	1	2	4	4	4	3	3	3	4	4	5	3	4	4	4	4	2	3	3	4	2	2	3	4	4	3	4	3	4	3	3	2	4	3
131	2	3	2	2	4	4	4	3	3	3	4	4	5	3	4	4	4	4	2	3	3	4	2	2	3	4	4	3	4	3	4	3	3	2	4	3
132	2	4	2	3	4	4	3	4	4	3	3	4	4	3	5	5	4	4	4	3	2	2	4	4	3	3	4	4	3	3	4	3	5	5	5	3
133	1	4	4	2	2	3	3	4	4	5	4	5	3	3	5	5	4	5	4	5	3	5	5	4	3	4	4	5	3	5	5	5	4	5	4	4
134	1	2	3	2	4	4	3	4	4	3	3	4	4	3	5	5	4	4	4	3	2	2	4	4	3	5	4	4	3	3	4	3	5	5	5	3
135	2	3	2	3	3	4	4	3	4	3	4	5	5	3	4	5	5	2	2	3	2	3	2	4	4	5	4	5	5	4	4	5	5	4	3	5
136	1	4	4	2	4	3	3	3	5	3	4	2	3	2	2	1	1	1	3	2	2	1	1	4	4	3	4	4	4	4	1	1	3	2	2	2
137	2	3	1	2	3	3	4	4	4	3	4	3	4	2	4	2	3	3	2	4	3	2	2	2	2	3	2	2	3	3	5	4	4	3	4	5
138	2	2	2	2	4	3	3	3	4	4	4	4	2	2	3	4	4	3	2	3	2	3	2	3	4	3	4	3	2	2	4	4	3	2	4	4
139	1	3	2	2	3	3	3	5	3	5	3	3	4	2	4	4	3	2	2	3	2	4	2	5	5	3	5	5	4	4	1	2	3	2	2	2
140	1	3	1	2	3	4	4	4	3	4	4	3	4	3	3	5	3	4	5	3	5	5	4	3	3	3	5	3	4	5	3	5	5	4	4	3
141	1	2	1	3	4	3	3	4	3	5	4	4	5	5	3	5	4	3	2	4	4	3	4	3	3	3	2	3	4	4	3	4	5	5	4	4
142	2	1	2	2	4	3	4	4	3	4	4	4	3	5	5	5	5	5	3	4	4	5	3	4	3	3	4	4	3	3	3	5	4	3	5	3
143	2	3	1	3	3	4	4	4	4	4	3	3	3	4	3	4	3	4	4	5	3	4	4	4	4	3	4	5	3	3	3	2	3	4	4	2
144	1	3	4	2	4	3	3	4	4	4	4	3	3	4	4	3	3	3	3	4	3	4	3	4	5	5	5	4	4	4	5	4	3	5	4	4
145	1	2	2	2	4	3	4	3	4	4	4	3	4	4	3	4	3	4	2	4	3	3	4	4	4	3	4	3	4	3	3	4	4	2	4	3
146	2	2	1	2	4	3	4	5	3	4	3	3	4	4	3	4	3	3	3	4	3	3	3	4	4	3	3	4	3	2	3	3	4	2	3	3
147	2	3	3	3	4	4	3	4	4	3	4	4	3	4	2	4	4	3	4	3	2	3	4	4	3	4	4	4	2	4	4	5	4	4	5	4
148	2	2	2	2	3	3	5	4	3	4	4	4	3	4	3	4	4	5	5	3	5	4	5	4	5	5	5	3	4	5	4	3	5	5	3	3
149	1	2	2	3	3	3	5	4	3	4	4	4	3	4	3	4	4	5	5	3	5	4	5	4	5	5	5	3	4	5	4	3	5	5	3	3
150	1	2	2	3	3	3	4	5	3	4	4	3	5	4	4	3	4	3	4	3	2	3	3	4	4	5	4	4	5	5	5	4	3	5	5	5
151	2	3	2	2	3	4	5	4	4	3	3	5	5	4	3	4	5	5	3	4	5	4	3	2	3	3	3	4	4	3	5	3	4	5	3	3
152	1	2	3	3	3	3	5	4	3	4	4	5	5	4	3	5	4	4	4	5	4	3	4	4	5	5	5	5	4	5	4	2	2	3	3	3
153	2	2	2	2	3	4	3	4	3	4	5	5	3	4	5	5	5	3	4	4	5	4	4	5	4	3	5	5	4	4	2	3	2	3	3	3
154	1	3	2	1	4	4	3	4	4	3	4	5	4	4	5	4	5	3	4	3	2	3	3	3	4	3	3	4	4	4	2	1	2	3	3	2
155	1	1	3	2	4	4	5	3	4	3	3	5	3	4	5	5	5	2	2	4	3	4	2	4	3	3	3	2	3	2	5	5	4	5	3	5
156	1	3	3	2	4	3	4	4	3	4	4	3	3	3	2	3	2	5	4	5	4	5	5	4	4	5	5	5	4	5	4	4	3	2	4	2
157	1	3	1	3	3	4	4	4	3	4	4	3	3	3	3	4	3	4	3	4	4	3	3	3	4	3	5	3	4	4	5	4	5	3	5	4
158	1	4	3	1	4	4	3	3	4	4	4	3	2	3	4	3	4	4	2	3	3	3	3	4	4	5	5	4	4	5	5	5	4	5	4	4
159	1	3	2	2	4	5	3	4	3	4	3	4	2	3	4	4	4	4	3	4	2	3	3	4	4	3	3	3	3	4	2	4	3	3	3	4
160	1	3	2	3	4	4	3	4	4	3	4	4	3	3	4	4	3	3	3	3	4	2	3	4	4	5	4	5	3	4	3	4	4	4	3	4
161	2	2	2	2	3	3	3	5	3	5	4	4	5	3	5	3	5	5	3	5	4	3	5	4	3	4	2	3	4	2	4	3	5	5	5	5
162	2	3	2	2	3	4	3	5	3	4	5	5	5	5	4	5	5	2	2	3	3	3	3	4	5	5	5	4	5	5	5	5	4	4	5	4
163	2	4	1	2	3	3	4	4	4	4	5	5	5	5	4	5	5	5	5	5	4	4	5	4	3	5	5	3	4	4	5	5	4	4	5	4
164	1	4	2	2	3	3	4	4	4	5	4	3	2	4	2	3	3	1	2	2	3	2	3	2	2	2	2	2	1	2	3	4	3	3	4	3
165	2	4	4	3	4	4	4	4	4	3	4	3	2	3	3	2	4	2	3	2	2	2	2	4	3	4	4	5	5	4	2	2	4	3	2	3
166	1	3	2	2	4	4	5	4	3	4	3	4	3	4	2	4	4	3	3	3	4	3	3	3	2	4	3	2	3	3	4	3	4	3	3	4
167	1	3	2	2	3	4	3	5	4	4	4	4	3	4	4	5	4	3	4	2	2	3	3	3	4	3	2	3	4	4	3	4	3	2	3	2
168	1	2	1	2	3	3	5	4	4	3	5	5	5	4	4	4	4	3	2	3	3	3	3	3	3	3	4	3	4	4	4	3	3	2	2	4
169	1	3	2	2	5	4	4	3	4	4	3	5	5	4	5	4	4	3	2	3	3	3	3	4	4	3	3	4	4	4	3	5	4	4	4	4
170	1	2	2	2	3	3	5	3	5	4	4	4	5	4	5	4	5	4	2	4	2	3	4	4	4	5	5	5	4	5	3	4	4	2	4	3
171	1	3	2	3	4	4	3	4	3	4	5	2	2	3	1	2	2	4	2	4	3	3	2	4	3	2	4	3	3	4	3	4	4	3	2	4
172	1	3	4	2	4	3	4	4	4	4	4	1	3	3	2	1	2	4	3	4	3	4	4	4	3	3	3	4	3	2	3	2	3	3	2	3
173	1	2	2	2	3	4	4	4	5	3	4	2	4	3	2	3	2	4	2	3	3	3	2	4	4	3	5	4	4	4	2	4	3	3	4	4
174	1	3	2	3	4	4	3	4	3	5	4	3	2	3	3	2	3	4	4	4	4	2	4	4	4	5	3	5	4	4	3	3	2	4	3	3
175	2	3	3	2	4	4	3	4	3	5	4	3	2	3	3	3	3	4	3	2	3	2	2	4	3	3	3	3	3	3	4	3	4	3	3	3
176	1	1	2	3	3	3	4	4	4	4	5	4	4	3	3	4	3	4	4	3	5	3	4	4	4	3	5	5	5	4	4	3	4	3	4	4
177	2	2	2	2	5	5	4	3	3	4	3	4	3	3	4	4	4	5	5	5	4	3	5	5	5	5	4	5	5	4	4	5	4	5	5	4
178	1	3	2	3	4	4	3	4	3	5	4	4	5	3	4	4	3	1	2	3	3	3	3	2	4	3	3	4	2	3	5	5	4	5	4	4
179	1	3	2	2	4	4	5	3	3	4	4	4	4	3	4	4	4	2	3	4	3	3	4	4	4	4	2	3	4	4	3	4	4	3	4	4
180	1	2	4	2	3	5	4	5	3	3	4	4	4	3	4	5	3	2	2	3	4	2	3	3	3	4	5	5	4	3	2	3	2	3	2	2
181	1	2	2	2	3	3	4	3	4	5	5	5	4	3	4	4	4	2	2	3	4	2	4	5	3	5	4	3	5	5	2	3	2	3	2	2
182	2	2	2	2	4	4	5	4	3	4	3	5	5	3	4	5	3	2	2	1	3	2	2	3	5	5	5	4	4	5	3	2	4	3	3	3
183	1	1	1	2	4	3	4	4	3	4	5	5	3	3	4	5	5	2	3	3	2	3	3	4	5	5	4	4	3	5	2	4	3	3	4	4
184	1	3	3	2	3	4	5	3	3	5	4	1	3	2	2	3	2	1	3	3	3	3	3	5	5	5	5	3	4	4	2	3	2	2	4	2
185	1	1	1	3	5	4	4	3	4	4	3	3	4	2	3	4	4	2	2	3	3	2	3	4	4	3	4	4	4	3	5	4	5	5	5	5
186	1	3	1	3	3	4	4	5	3	5	4	5	4	5	5	5	5	2	3	2	3	3	3	2	3	4	2	3	2	3	2	2	3	2	3	3
187	1	2	2	2	3	4	5	4	4	4	4	4	2	4	3	4	3	5	4	3	5	5	5	5	3	3	5	4	4	5	5	3	4	5	4	5
188	2	3	2	2	5	5	4	3	5	3	3	4	3	4	3	4	4	4	3	3	2	3	3	3	4	4	4	3	3	4	5	5	3	4	5	5
189	1	2	3	2	4	5	4	4	4	4	3	4	4	4	5	5	4	3	3	4	4	4	4	4	3	4	3	4	4	3	5	5	4	4	5	4
190	1	4	2	3	3	4	4	4	4	5	4	5	5	4	4	5	5	4	5	4	4	5	5	3	3	4	4	3	4	4	5	4	5	3	5	4
191	1	2	2	1	5	4	5	3	4	3	4	4	5	4	5	5	5	5	5	3	4	4	5	3	3	5	3	5	5	4	3	4	3	5	5	3
192	1	1	3	3	4	4	5	4	4	3	4	3	3	3	4	4	2	4	3	2	3	4	3	4	2	3	3	2	4	3	4	4	3	4	3	4
193	1	4	2	2	4	4	5	4	4	3	4	3	3	3	4	4	2	4	3	2	3	4	3	4	2	4	3	2	4	3	4	4	3	4	3	4
194	2	2	2	1	3	4	3	5	4	5	4	4	3	3	4	4	4	5	4	5	5	4	4	4	4	3	2	4	3	3	4	2	3	4	4	4
195	1	3	2	1	4	5	4	4	3	4	4	4	3	3	4	4	4	3	2	4	4	2	2	5	4	5	5	3	4	5	4	4	3	5	4	4
196	2	2	3	3	4	4	4	4	4	4	4	5	4	3	4	3	5	4	3	4	4	2	3	3	4	3	4	3	3	2	4	5	4	3	5	5
197	1	2	2	2	4	3	3	4	5	5	4	3	5	3	4	5	4	5	3	4	4	4	5	4	4	5	5	4	5	5	5	5	4	5	3	5
198	2	4	2	2	3	3	5	5	5	4	3	3	4	3	5	5	5	4	3	3	2	4	4	4	4	5	5	4	4	4	4	5	5	3	4	4
199	2	3	1	2	3	3	4	4	5	4	5	4	5	3	5	4	5	4	5	4	4	5	4	4	4	5	5	5	4	4	5	5	4	4	5	4
200	1	3	2	3	3	5	3	4	5	3	5	4	4	2	3	4	3	5	4	5	4	5	5	3	4	4	4	5	3	5	4	4	3	2	4	4
201	2	4	1	2	4	3	5	4	4	4	5	4	5	5	3	4	3	3	2	3	4	2	3	4	3	3	3	2	3	3	3	4	5	5	4	3
202	1	4	2	2	4	4	4	4	4	4	5	4	3	5	5	4	4	1	3	2	2	1	2	5	4	4	3	4	5	3	5	3	4	5	5	4
203	2	3	3	2	5	4	4	4	4	4	4	4	5	5	4	5	4	5	4	3	5	5	4	4	4	3	5	4	4	4	3	3	3	3	4	3
204	2	1	2	1	4	4	3	4	4	5	5	5	4	5	5	5	5	3	4	2	4	3	4	4	5	5	3	3	4	5	4	5	5	5	4	5
205	2	3	3	3	4	4	5	4	4	4	4	4	3	2	2	3	2	3	4	4	5	4	3	3	3	4	3	3	4	4	5	4	4	3	3	5
206	1	3	4	1	5	3	5	3	4	4	5	3	4	4	3	2	3	5	5	4	4	3	5	4	4	2	3	4	2	3	4	5	4	4	3	4
207	2	3	3	3	4	5	4	4	4	4	4	3	3	4	4	2	4	5	4	4	3	4	4	5	4	4	4	5	5	4	5	4	5	5	4	5
208	2	3	2	2	4	3	4	5	5	4	4	5	5	4	5	3	4	5	5	4	5	4	4	4	4	4	3	3	4	3	4	5	4	3	5	3
209	1	3	2	3	4	4	4	4	4	5	4	4	2	3	3	2	3	5	5	3	4	5	5	4	3	3	3	4	4	3	5	3	5	4	5	4
210	2	3	2	2	4	4	3	4	4	5	5	4	4	3	2	4	2	3	2	3	4	3	3	4	5	3	3	3	4	4	4	2	3	3	4	4
211	2	4	2	3	5	4	4	5	3	4	4	4	3	3	4	4	4	5	5	4	5	4	5	2	2	2	3	3	4	4	5	5	3	4	5	5
212	1	1	1	2	4	4	5	4	3	4	5	4	4	3	4	3	4	4	4	3	3	4	4	3	3	5	5	5	4	4	4	5	4	3	5	5
213	2	3	4	3	4	3	5	4	4	4	5	4	5	3	4	3	4	4	4	3	2	4	4	4	3	2	3	3	2	4	4	3	4	2	2	4
214	1	3	3	1	4	4	5	4	3	4	5	4	4	3	4	4	4	4	4	3	3	4	4	3	3	3	5	5	4	4	4	5	4	3	5	5
215	1	3	3	2	4	5	5	4	4	3	4	4	5	3	4	4	4	2	4	4	3	4	4	3	3	3	5	4	4	4	4	4	3	3	4	3
216	2	3	2	2	4	3	4	4	4	5	5	4	4	3	5	4	5	2	4	3	3	2	3	4	3	5	5	4	4	4	5	5	5	5	4	5
217	1	3	2	1	5	5	5	4	3	3	4	5	5	3	4	5	4	4	3	4	4	3	4	2	2	3	3	4	2	3	2	3	4	3	3	2
218	2	2	2	2	4	5	4	4	4	4	4	5	5	3	4	4	5	4	3	3	4	3	3	3	4	5	4	3	5	5	3	4	5	5	5	4
219	2	4	2	2	4	4	5	5	4	3	4	5	4	3	5	5	5	2	3	4	3	2	2	3	4	3	2	4	3	3	2	3	4	4	3	2
220	1	2	1	2	4	5	4	3	4	5	4	2	3	2	4	3	2	1	1	2	3	1	3	4	3	3	2	3	4	2	3	2	4	3	3	2
221	1	3	2	1	4	5	5	4	4	4	3	3	4	2	3	3	3	2	2	3	3	2	2	4	4	3	3	5	4	4	2	2	1	2	3	2
222	1	3	1	1	5	5	4	4	3	5	3	3	4	2	4	4	3	4	3	4	4	4	3	4	4	4	5	4	4	4	2	4	4	3	2	4
223	2	2	2	2	5	5	4	4	4	4	4	5	4	5	4	5	4	2	4	3	4	2	4	4	5	5	4	3	5	3	5	5	5	5	4	5
224	1	1	2	2	5	5	3	5	5	4	3	5	4	5	5	5	5	4	3	5	4	4	4	4	5	5	4	4	5	3	5	4	3	5	5	5
225	1	3	2	2	4	5	5	4	4	4	4	4	4	4	3	4	4	5	5	5	3	4	5	3	3	2	4	4	3	2	3	2	3	2	2	3
226	1	3	3	2	3	4	4	5	4	5	5	3	5	4	4	5	4	4	3	2	4	3	4	3	3	3	3	2	4	4	5	3	4	5	4	5
227	2	4	2	3	3	5	3	5	5	4	5	4	5	4	5	4	4	2	3	4	3	4	3	3	3	4	3	4	3	4	3	4	2	3	4	4
228	1	4	1	3	4	3	5	5	5	4	4	5	3	4	5	5	5	5	4	3	5	3	3	5	4	5	4	4	5	5	5	5	4	5	4	4
229	2	2	1	2	4	5	4	5	4	4	4	5	5	4	5	5	5	3	2	3	2	3	2	5	5	3	4	3	4	4	4	4	3	2	4	4
230	1	3	2	3	4	4	5	5	4	4	4	1	2	3	2	1	3	2	3	2	3	2	2	2	2	1	2	3	1	2	3	4	3	2	2	3
231	2	3	1	2	4	4	4	5	4	5	4	2	3	3	3	3	2	4	3	5	5	3	5	5	3	4	5	4	5	4	3	4	5	5	5	5
232	1	3	2	2	4	5	5	4	4	4	4	2	4	3	3	2	3	4	4	5	3	4	4	3	3	4	3	4	4	3	3	2	3	4	3	3
233	2	2	3	2	5	5	4	3	5	4	4	4	2	3	3	2	4	3	3	1	2	1	3	2	4	2	4	3	3	2	2	2	3	2	2	2
234	1	4	2	1	4	4	5	4	4	4	5	4	4	3	2	4	2	4	4	4	5	5	4	4	5	5	5	4	5	5	4	4	2	3	4	4
235	2	3	3	2	4	5	4	5	4	4	4	4	3	3	2	4	4	2	3	4	4	4	4	3	4	3	4	4	3	4	2	2	3	3	2	3
236	1	3	2	3	4	4	4	4	4	5	5	4	4	3	3	4	3	5	4	5	5	3	5	4	5	5	3	3	4	5	4	3	5	5	5	4
237	1	2	2	2	4	4	3	5	4	5	5	3	5	3	5	4	3	3	4	3	4	3	4	4	4	3	4	5	5	4	4	5	4	4	5	5
238	2	2	1	2	5	4	4	4	4	5	4	5	4	3	3	5	3	4	3	4	4	4	4	3	4	3	3	4	4	3	3	4	4	4	4	4
239	2	2	2	2	3	4	4	5	4	5	5	4	4	3	4	5	3	5	3	5	4	5	5	4	3	5	4	3	5	5	3	4	5	5	4	5
240	1	3	1	1	5	3	5	4	4	5	4	5	5	3	3	4	4	5	5	4	3	4	5	2	2	3	3	4	4	4	5	5	3	4	5	5
241	1	4	2	2	4	4	5	4	4	5	4	4	5	3	3	5	4	4	2	3	4	4	4	5	4	3	4	3	2	4	4	4	2	3	4	3
242	1	4	3	3	4	3	5	4	4	5	5	4	5	3	4	5	3	4	3	4	4	3	4	5	4	4	5	5	3	5	4	4	4	3	4	3
243	2	2	4	2	3	4	4	5	4	5	5	5	4	3	4	4	5	5	5	3	4	5	5	4	3	5	5	5	4	5	4	5	3	5	4	5
244	1	3	3	2	4	4	4	4	4	5	5	4	3	3	5	5	5	4	5	4	3	4	4	5	4	5	5	5	5	4	5	4	3	4	4	5
245	2	3	2	2	4	5	4	5	5	4	4	3	4	5	5	4	3	4	4	3	3	2	4	4	4	2	3	2	3	4	3	3	2	4	3	3
246	2	2	3	3	4	5	4	5	5	4	4	3	4	5	5	4	3	4	4	3	3	2	4	4	4	2	3	2	3	4	3	3	2	4	3	3
247	1	4	3	3	4	5	5	4	4	4	5	3	3	5	4	5	4	5	4	5	3	4	5	4	4	5	5	5	4	5	4	3	5	5	5	5
248	1	2	1	2	5	4	4	5	5	4	4	3	5	5	4	5	4	2	4	3	2	3	2	3	4	3	4	3	2	3	2	3	4	2	2	2
249	1	1	2	2	5	5	5	3	5	5	3	4	5	5	5	4	4	3	4	3	2	3	4	4	3	3	4	4	4	4	2	4	2	3	3	4
250	2	1	2	2	4	4	5	4	5	5	4	5	4	5	3	5	5	2	3	3	3	2	2	4	4	4	2	3	3	4	2	3	4	3	4	3
251	1	3	3	2	5	4	4	5	4	4	5	5	4	5	5	5	5	3	3	2	3	2	3	4	5	3	5	5	4	4	4	5	4	5	5	4
252	1	3	1	2	5	5	4	4	5	4	4	5	5	5	5	4	5	2	4	4	3	4	2	4	4	4	4	3	3	4	4	4	4	3	3	4
253	1	1	2	2	4	5	5	4	5	4	4	2	3	3	3	2	2	3	4	4	5	4	4	3	4	2	3	4	3	2	2	3	2	3	3	3
254	1	3	3	3	4	5	5	5	4	4	4	4	3	4	3	2	3	4	5	5	5	4	4	4	5	5	5	5	4	3	5	3	5	4	5	5
255	1	4	1	3	4	4	5	4	5	4	5	3	4	4	3	4	4	3	4	4	5	4	4	4	4	5	4	5	3	3	2	3	2	3	3	3
256	1	4	4	2	4	4	5	4	4	5	5	5	5	4	3	4	3	1	3	3	3	1	3	3	3	3	2	4	4	4	1	3	2	2	3	1
257	2	3	1	2	4	5	4	4	5	4	5	5	5	4	3	4	4	3	4	2	3	3	3	4	5	3	4	3	3	4	3	4	2	3	3	3
258	1	2	1	2	5	4	4	5	5	4	4	4	3	4	5	5	5	3	3	2	3	2	3	4	5	5	4	5	3	5	4	5	4	5	5	5
259	1	3	2	2	5	5	4	4	4	5	4	3	2	3	3	2	3	3	5	4	3	5	3	5	4	5	4	5	5	4	5	5	4	3	5	5
260	1	3	2	2	4	5	4	4	5	5	4	3	4	3	3	3	3	4	4	3	4	4	4	4	5	3	5	4	4	5	4	5	3	4	4	4
261	1	4	2	3	4	5	4	4	4	5	5	3	3	3	4	4	3	4	3	4	3	3	3	3	4	2	2	3	4	4	2	3	2	3	3	3
262	2	3	1	3	5	4	5	5	3	5	4	4	4	3	4	2	4	3	2	2	4	3	3	2	4	3	4	4	3	4	3	4	5	5	4	3
263	2	3	3	2	5	4	5	4	4	5	4	4	3	3	4	3	4	5	3	4	5	4	3	4	3	3	4	3	4	3	5	3	4	5	3	3
264	2	4	1	2	4	4	5	4	5	4	5	4	4	3	2	4	4	3	4	5	5	4	4	5	5	3	5	5	4	4	4	5	5	4	5	5
265	1	4	1	2	5	4	4	5	4	5	4	4	4	3	4	3	4	3	4	2	3	3	4	3	3	3	2	2	3	4	4	4	3	3	4	3
266	1	4	3	3	4	4	5	4	5	5	4	5	3	3	5	5	4	1	2	3	3	1	3	3	4	3	3	3	4	3	2	3	2	2	2	2
267	1	1	2	3	3	4	4	5	5	5	5	5	4	3	5	5	3	5	5	4	5	5	5	2	3	4	3	3	2	3	4	3	5	3	5	3
268	1	4	2	1	5	4	4	4	4	5	5	5	4	3	4	5	5	4	4	4	4	2	4	4	2	3	4	2	3	4	4	3	5	5	5	3
269	2	4	3	3	5	4	5	5	4	4	4	4	5	3	5	4	5	5	5	4	5	5	5	4	5	5	5	3	4	5	4	3	5	5	5	5
270	1	2	2	2	4	5	4	5	4	5	4	5	5	3	4	5	5	5	3	4	5	5	4	4	5	3	4	5	5	3	5	4	3	4	4	3
271	2	3	2	2	5	5	4	4	5	4	4	5	5	3	5	4	5	3	2	3	1	3	2	4	2	4	2	3	3	3	3	4	3	3	3	4
272	1	2	2	3	4	5	4	5	4	5	4	1	3	2	3	3	1	2	2	3	3	2	3	4	3	3	4	3	3	3	2	2	4	3	3	3
273	2	3	2	2	5	4	4	4	4	5	5	2	4	2	3	2	2	4	3	4	3	4	3	4	5	5	5	5	4	5	4	3	4	4	3	3
274	1	3	1	3	4	4	5	4	5	5	4	3	2	2	2	3	3	1	2	3	4	1	3	3	4	4	3	2	4	4	3	2	2	3	2	2
275	2	2	2	2	4	4	5	4	5	4	5	2	3	2	4	3	4	3	4	2	3	3	3	2	2	3	2	3	3	2	3	4	2	3	3	3
276	1	1	2	2	4	5	5	4	4	4	5	3	4	2	3	3	4	2	1	2	2	3	2	4	4	4	4	4	3	3	2	2	2	3	4	3
277	2	2	2	3	4	4	5	5	4	4	5	3	3	2	4	3	4	3	3	4	3	5	3	5	4	5	5	4	5	4	5	5	4	3	5	3
278	2	1	2	2	5	4	5	5	4	5	3	4	4	2	3	4	3	5	5	5	4	4	5	5	4	4	5	5	5	5	5	5	4	4	5	4
279	1	3	2	3	4	4	4	5	4	5	5	4	4	2	3	4	3	4	5	4	5	4	4	4	5	4	5	5	4	4	5	5	5	4	4	5
280	1	3	2	2	5	4	5	5	4	4	4	4	3	2	4	4	4	5	3	5	4	5	5	4	3	4	5	3	4	4	4	4	3	4	4	4
281	1	2	3	2	4	5	4	4	4	5	5	1	2	1	2	3	1	4	3	2	3	4	3	2	4	3	2	2	3	4	2	4	3	4	4	4
282	2	4	2	2	5	4	5	4	5	4	5	5	3	5	4	5	4	3	5	4	5	5	5	5	4	5	3	4	5	5	5	4	3	5	4	4
283	1	4	2	3	4	5	5	5	4	5	4	5	4	5	4	4	5	5	5	5	5	4	5	4	4	3	4	4	4	4	5	4	3	5	4	4
284	1	3	1	2	5	5	5	5	4	4	4	5	5	5	4	5	4	4	5	4	5	5	5	4	3	4	5	3	4	4	4	4	3	3	4	4
285	1	2	1	2	5	5	4	5	4	4	5	5	4	5	5	5	4	3	5	5	4	3	3	5	4	5	3	5	4	4	3	4	3	4	3	4
286	2	2	4	2	4	4	5	5	5	5	4	3	3	4	4	2	4	5	5	5	4	5	4	5	5	3	5	3	4	4	4	3	2	4	3	4
287	1	3	2	2	5	5	4	4	5	5	4	4	2	4	3	4	4	4	4	5	5	4	5	3	3	4	4	4	5	5	4	4	3	3	3	3
288	1	3	2	3	4	5	4	5	5	5	4	5	3	4	3	3	4	3	4	3	4	4	3	5	3	4	5	3	3	4	5	5	4	5	5	5
289	2	3	3	2	4	5	5	5	5	4	4	3	4	4	4	4	3	5	3	5	4	4	3	5	4	5	4	5	5	5	5	5	4	5	4	4
290	2	2	2	3	4	5	4	5	5	4	5	5	5	4	3	4	3	3	2	3	4	2	3	5	4	3	4	4	5	3	3	4	5	5	4	3
291	2	4	2	3	4	5	5	5	5	4	4	4	4	4	5	4	4	5	5	4	3	5	5	5	4	5	5	5	4	4	3	4	2	2	2	2
292	2	4	2	2	4	5	5	4	5	5	4	5	5	4	4	4	4	3	4	5	4	3	3	5	5	3	4	5	4	4	3	4	5	5	4	3
293	1	3	2	2	5	4	5	5	4	5	4	5	5	4	4	4	4	5	4	5	4	5	5	5	5	5	5	5	3	5	5	5	4	5	4	4
294	1	3	3	2	4	5	5	4	5	4	5	5	5	4	3	5	5	3	4	5	5	3	4	4	4	3	3	3	5	4	5	4	5	5	3	4
295	1	2	3	3	5	5	4	5	5	4	4	5	5	4	5	3	5	5	5	4	5	3	5	4	5	3	5	3	4	4	5	5	4	5	4	5
296	1	2	1	2	4	5	5	5	5	4	4	2	2	3	3	2	3	5	4	5	5	3	3	3	4	3	4	2	3	4	2	2	2	3	4	3
297	2	4	2	2	5	5	4	5	4	5	4	4	5	3	5	5	5	5	3	5	4	3	5	2	2	2	2	3	3	3	5	3	4	5	5	5
298	2	3	2	2	5	4	4	5	5	5	4	4	5	5	4	5	5	4	5	3	5	4	4	2	4	3	3	3	4	4	4	5	3	5	4	5
299	1	3	2	2	4	5	5	4	5	5	4	5	4	5	5	4	4	4	4	3	5	4	3	3	3	3	4	4	4	4	4	4	3	4	3	3
300	1	4	2	2	5	5	4	5	4	5	4	5	4	5	5	5	5	3	4	5	5	5	4	5	5	3	4	5	5	4	4	5	5	3	4	4
301	1	3	1	2	5	5	4	5	5	4	4	3	4	3	5	4	3	5	5	5	5	5	4	5	4	4	4	3	3	4	4	3	5	4	4	3
302	2	3	1	2	4	4	5	4	5	5	5	4	5	5	4	5	5	5	4	5	5	5	5	4	4	5	5	4	4	5	4	3	3	4	3	3
303	1	3	2	2	4	4	5	5	5	5	4	3	5	3	4	4	3	5	3	5	5	4	5	5	4	5	4	5	5	4	5	3	4	4	5	3
304	2	3	2	2	5	4	5	5	4	5	4	4	4	3	5	5	3	5	3	5	5	4	5	5	5	4	4	3	4	4	3	4	3	2	2	2
305	1	2	1	1	5	5	4	4	4	5	5	4	5	5	5	5	4	5	5	5	4	4	5	4	5	4	5	5	5	4	5	5	4	5	4	4
306	1	4	2	2	5	5	4	5	4	5	4	5	3	3	5	4	5	5	5	5	5	4	5	5	5	3	5	4	3	4	2	3	4	4	3	2
307	2	2	2	2	5	5	4	5	4	4	5	5	4	3	3	5	5	5	3	4	4	4	5	5	5	5	5	5	4	5	5	5	4	5	3	5
308	1	1	2	2	5	4	5	4	4	5	5	5	4	3	4	5	5	5	5	4	5	5	5	5	5	5	3	4	5	4	3	4	4	3	3	4
309	1	3	2	2	4	5	4	5	5	5	4	5	4	3	5	5	5	3	4	4	4	3	4	5	4	5	5	5	4	5	4	5	3	3	4	5
310	2	2	4	3	5	4	5	4	5	4	5	5	3	4	5	5	5	3	4	3	3	4	4	5	4	5	5	5	4	4	5	3	4	3	3	3
311	1	2	3	2	5	4	5	4	5	5	4	3	3	5	2	5	5	5	5	3	4	4	5	4	4	5	5	5	5	5	5	4	3	5	5	4
312	1	3	1	2	4	4	5	4	5	5	5	4	3	2	5	5	4	4	5	3	5	4	5	5	5	5	4	5	3	4	3	3	2	3	5	3
313	1	4	2	2	4	5	4	4	5	5	5	4	5	5	3	5	4	5	4	5	4	4	4	5	5	5	4	5	5	4	5	5	4	3	5	5
314	1	3	1	1	5	4	5	5	5	4	4	3	3	5	4	3	4	5	4	3	5	3	3	4	5	5	5	4	3	5	5	5	4	4	5	4
315	2	3	2	2	5	5	4	5	5	4	5	4	5	5	4	5	5	5	5	4	5	3	4	4	5	5	5	3	5	5	3	3	5	5	3	5
316	1	2	3	2	5	4	5	5	5	4	5	5	3	4	3	5	5	5	4	5	3	5	5	4	5	5	5	3	5	4	3	5	4	5	5	5
317	1	3	1	1	5	4	5	5	5	4	5	5	3	4	3	5	5	5	5	4	3	5	5	4	5	5	5	5	4	5	3	5	4	5	5	5
318	1	4	4	2	5	5	5	5	5	4	4	3	5	4	5	5	3	3	2	3	4	3	4	5	5	4	3	4	4	3	4	5	5	4	4	5
319	2	4	2	2	5	4	5	5	5	4	5	4	5	4	4	5	4	4	5	5	4	5	5	3	4	5	5	3	5	4	4	4	3	5	4	5
320	2	4	2	3	5	5	5	5	5	4	4	4	5	4	5	5	5	4	5	5	5	4	5	4	3	5	5	3	4	5	5	3	4	5	3	4
321	2	3	4	3	5	5	4	5	5	5	4	5	4	5	5	5	5	4	5	5	5	4	4	5	5	3	5	4	3	5	4	4	5	3	4	5
322	1	3	1	2	5	5	5	5	4	5	4	4	5	3	4	3	3	3	5	5	4	5	5	5	4	3	5	3	5	4	4	3	5	5	5	5
323	1	4	2	2	5	5	4	4	5	5	5	5	4	5	5	4	3	3	4	4	5	4	4	5	4	5	4	5	5	3	4	5	5	4	5	4
324	1	4	2	2	5	5	4	4	5	5	5	5	5	5	5	4	5	4	5	3	5	5	4	5	4	5	5	5	3	4	3	5	4	4	4	3
325	1	4	2	2	4	5	5	5	5	5	4	4	4	5	5	5	4	5	3	5	5	5	3	5	4	3	5	5	5	5	5	5	3	4	4	5
326	1	2	3	3	5	4	5	5	4	5	5	5	5	5	5	5	5	3	5	5	5	4	5	4	4	5	5	4	5	5	5	4	5	5	4	5
327	2	3	2	1	5	4	5	5	4	5	5	5	4	5	5	5	5	4	3	5	3	5	4	5	5	4	5	4	4	4	5	4	5	4	4	5
328	1	2	2	2	5	5	5	5	5	4	4	4	4	5	5	5	5	5	5	4	3	5	5	4	5	3	3	4	3	5	4	3	5	5	3	4
329	1	3	3	2	5	4	5	5	5	5	5	5	5	5	5	5	5	5	3	4	4	5	5	3	5	5	4	3	3	4	5	5	5	5	4	5
330	1	3	2	2	5	5	4	5	5	5	5	4	5	5	4	4	5	4	3	5	5	5	5	5	4	5	3	5	3	5	4	3	4	3	4	4
331	1	3	1	2	5	5	5	5	5	5	4	5	5	5	5	5	5	5	5	5	5	4	5	4	4	5	4	5	5	4	4	5	5	5	5	5
